# Supplementary material for: Enhancer identification in mouse embryonic stem cells using integrative modeling of chromatin and genomic features
Source: BMC Genomics. 2012 Apr 26;13:152. doi: 10.1186/1471-2164-13-152 (PMC3406964; doi:10.1186/1471-2164-13-152)
Supplement: Additional file 1 — Table S1. Predicted enhancer and promoter-like candidates. The Enh and PrL candidates in mouse ES cells are listed. Columns represent the chromosome location (Chr, start and end), Enh / PrL probability (Enh.prob / PrL.prob), gene symbol of the closest Ensembl transcript (geneName), the location relative to genes (location), the distance of the enhancer to the closest transcript (distance2Transcript), the previously validated enhancers that overlap with Enh from Chen et al. 2008 (Validated), and whether the candidate overlaps an exon (OverlapExon). [file 1471-2164-13-152-S1.xls]

## Sheet: Enh.Regions
chr	start	end	Enh.prob	geneName	location	distance2TSS	Validated	OverlapExon
chr3	34660001	34661000	1	Sox2	intergenic	108618
chr7	3206001	3207000	1	mmu-mir-290	intergenic	11627
chr8	91527001	91528000	1	Sall1	intergenic	23147	Positive
chr9	110850001	110851000	1	Tdgf1	upstream	1430
chr12	87842001	87843000	0.9999	Esrrb	genic	19570
chr4	55488001	55489000	0.9999	SNORA17	upstream	5970
chr8	44406001	44407000	0.9999	Zfp42	intergenic	13711
chr9	58127001	58128000	0.9997	Loxl1	downstream	8409
chr3	34657001	34658000	0.9996	Sox2	intergenic	105618
chr3	34659001	34660000	0.9996	Sox2	intergenic	107618
chr7	114380001	114381000	0.9993	AC132462.2	upstream	5536
chr7	148145001	148146000	0.9993	Ifitm2	upstream	3141
chr1	37042001	37043000	0.9992	5S_rRNA	intergenic	19284
chr3	135209001	135210000	0.9992	Manba	genic	8530
chr11	12367001	12368000	0.9987	Cobl	upstream	2139
chr3	95457001	95458000	0.9987	Mcl1	upstream	4779
chr6	100328001	100329000	0.9985	Rybp	intergenic	90566
chr6	64974001	64975000	0.9983	Smarcad1	intergenic	17661
chr6	122291001	122292000	0.9982	Phc1	upstream	477
chr17	71178001	71179000	0.9979	Dlgap1	downstream	7248
chr2	71704001	71705000	0.9978	Pdk1	upstream	6281
chr17	84750001	84751000	0.9975	Thada	genic	112772
chr4	55477001	55478000	0.9975	RP23-120N11.5	genic	686
chr6	122292001	122293000	0.9975	Phc1	upstream	1477
chr17	45744001	45745000	0.9973	Gm7325	upstream	4985
chr5	73293001	73294000	0.997	AC158939.1	intergenic	11535
chr10	56094001	56095000	0.9965	Gja1	upstream	2136
chr2	20576001	20577000	0.9965	Etl4	genic	89443
chr4	141121001	141122000	0.9965	Fblim1	downstream	9977
chr10	62358001	62359000	0.9961	U6	upstream	1739
chr12	12794001	12795000	0.9959	U6	intergenic	87050
chr14	106258001	106259000	0.9959	Spry2	intergenic	32732
chr5	110898001	110899000	0.9957	AC169384.1	intergenic	20479
chr11	44560001	44561000	0.9956	Ebf1	genic	129182
chr3	34545001	34546000	0.9956	Sox2	upstream	2927
chr11	97523001	97524000	0.9955	Mllt6	upstream	728
chr7	38814001	38815000	0.9955	C80913	upstream	9440
chr3	34655001	34656000	0.9953	Sox2	intergenic	103618
chr18	33995001	33996000	0.9951	Epb4.1l4a	genic	39020
chr11	20131001	20132000	0.9943	Cep68	genic	3961
chr3	133187001	133188000	0.9942	Tet2	genic	19332
chr5	65256001	65257000	0.9941	Klf3	intergenic	34634
chr1	13075001	13076000	0.9936	AC118477.1	intergenic	22572
chr3	135210001	135211000	0.9935	Manba	genic	7530		Yes
chr10	21708001	21709000	0.9934	Sgk1	genic	10699	Positive
chr4	55490001	55491000	0.9933	SNORA17	upstream	7970	Positive
chr1	12734001	12735000	0.9932	Sulf1	genic	25391
chr6	143090001	143091000	0.9929	Etnk1	intergenic	24750
chr7	3201001	3202000	0.9928	mmu-mir-290	intergenic	16627
chr14	99724001	99725000	0.9926	Klf5	intergenic	11377
chr16	84769001	84770000	0.9924	Jam2	upstream	4368	Positive
chr12	12810001	12811000	0.9923	U6	intergenic	103050
chr12	12950001	12951000	0.9923	Mycn	upstream	1281
chr12	40724001	40725000	0.9921	Arl4a	downstream	7034
chr10	62359001	62360000	0.992	U6	upstream	2739
chr2	20591001	20592000	0.992	Etl4	genic	74443
chr3	34567001	34568000	0.992	Sox2	intergenic	15618
chr7	56602001	56603000	0.992	Nav2	genic	105328
chr5	110656001	110657000	0.9915	Golga3	downstream	512
chr11	8469001	8470000	0.9913	Tns3	genic	94538
chr10	21466001	21467000	0.9911	Gm5420	intergenic	52217	Positive
chr2	21314001	21315000	0.991	Gpr158	genic	24832
chr5	92541001	92542000	0.991	5S_rRNA	downstream	5203
chr15	50732001	50733000	0.9905	Trps1	intergenic	10414
chr18	30281001	30282000	0.9905	Pik3c3	intergenic	150401
chr11	107214001	107215000	0.9902	Pitpnc1	genic	117013
chr6	67061001	67062000	0.9899	RP23-129P10.1	intergenic	30353
chr17	37134001	37135000	0.9894	Zfp57	upstream	4487
chr2	154252001	154253000	0.9894	Cbfa2t2	upstream	9217
chr1	183960001	183961000	0.9891	Enah	intergenic	10209
chr1	184093001	184094000	0.9891	Srp9	intergenic	30463
chr14	99739001	99740000	0.9885	U2	intergenic	11267
chr1	37044001	37045000	0.9879	5S_rRNA	intergenic	17284
chr11	79945001	79946000	0.9877	Atad5	genic	3296		Yes
chr6	82125001	82126000	0.9877	Fam176a	intergenic	81908
chr3	88376001	88377000	0.9875	Ubqln4	downstream	2354
chr15	97424001	97425000	0.9874	Rpap3	intergenic	80529	Positive
chr19	44340001	44341000	0.9873	Scd3	intergenic	21495
chr2	134898001	134899000	0.9871	Plcb1	genic	286106
chr3	53454001	53455000	0.9871	Frem2	genic	6277	Positive
chr1	91767001	91768000	0.9867	Agap1	genic	23852
chr1	136431001	136432000	0.9866	AC122771.1	downstream	5562
chr10	85002001	85003000	0.9862	Btbd11	genic	120037
chr6	149079001	149080000	0.9859	AC132412.3	genic	309		Yes
chr8	74835001	74836000	0.9859	AC113182.1	upstream	5921	Positive
chr8	74858001	74859000	0.9859	Eps15l1	downstream	5898	Positive
chrX	96752001	96753000	0.9858	Pja1	intergenic	85389
chr7	3212001	3213000	0.985	mmu-mir-290	upstream	5627
chr4	141126001	141127000	0.9849	Fblim1	downstream	4977
chr11	34552001	34553000	0.9847	Dock2	genic	44394
chr4	10859001	10860000	0.9843	RP23-130H14.1	intergenic	13755
chr2	40766001	40767000	0.9839	Lrp1b	genic	315233
chr18	69941001	69942000	0.9837	Y_RNA	upstream	3302
chr3	65461001	65462000	0.9831	Lekr1	upstream	8150
chr2	162857001	162858000	0.983	Ift52	genic	13877		Yes
chr10	60878001	60879000	0.9826	Nodal	upstream	1720
chr6	64972001	64973000	0.9821	Smarcad1	intergenic	19661	Positive
chr4	141722001	141723000	0.9819	9030409G11Rik	genic	43121
chrX	159270001	159271000	0.9815	4932441K18Rik	upstream	2615
chr6	145224001	145225000	0.9812	RP24-359O2.4	downstream	8649
chr14	77919001	77920000	0.981	Enox1	genic	201214
chr18	17577001	17578000	0.981	AC125166.1	intergenic	280933
chr7	3213001	3214000	0.981	mmu-mir-290	upstream	4627
chr10	6238001	6239000	0.9809	Mthfd1l	genic	58541
chr11	77487001	77488000	0.9809	Nufip2	intergenic	11641
chr19	20998001	20999000	0.9806	Tmc1	genic	29692
chr6	39396001	39397000	0.9805	Dennd2a	intergenic	15377
chr1	133786001	133787000	0.9804	Rab7l1	intergenic	16537
chr2	65259001	65260000	0.98	Scn3a	intergenic	36320
chr3	34656001	34657000	0.9798	Sox2	intergenic	104618
chr17	38127001	38128000	0.9788	Olfr761	intergenic	37034
chr6	128211001	128212000	0.9787	Tead4	genic	13595
chr13	95476001	95477000	0.9784	Tbca	intergenic	81898
chr3	34634001	34635000	0.9783	Sox2	intergenic	82618
chr6	83840001	83841000	0.9777	Gm10481	intergenic	14554
chr4	84308001	84309000	0.9776	Bnc2	genic	11990
chr19	23169001	23170000	0.9774	AC132389.1	intergenic	18587
chr10	21565001	21566000	0.977	AC158614.1	upstream	344
chr4	133216001	133217000	0.977	Pigv	genic	301		Yes
chr10	27714001	27715000	0.9767	AC160404.1	intergenic	41735
chr5	108506001	108507000	0.9766	Mtf2	genic	11308
chr1	182855001	182856000	0.9764	Lefty1	upstream	9153
chr2	91984001	91985000	0.9764	Phf21a	genic	50727
chr6	52028001	52029000	0.9755	RP23-103L13.1	intergenic	23948
chr7	87275001	87276000	0.9755	Idh2	intergenic	14723
chrX	7585001	7586000	0.9741	Glod5	genic	3675
chr2	165794001	165795000	0.9734	RP23-108D12.6	downstream	7257
chr6	125383001	125384000	0.9731	Cd9	intergenic	26284
chr1	53010001	53011000	0.9729	1700019D03Rik	genic	9104		Yes
chr1	133787001	133788000	0.9727	Rab7l1	intergenic	17537
chr17	46949001	46950000	0.9727	CT030702.2	genic	12170
chr8	87174001	87175000	0.9724	Cacna1a	downstream	9853
chr4	132678001	132679000	0.9719	Wasf2	upstream	7420
chr4	33910001	33911000	0.9716	Cnr1	intergenic	100568
chr14	122815001	122816000	0.9711	AC168091.1	upstream	9036
chr11	8475001	8476000	0.9709	Tns3	genic	88538
chr11	30649001	30650000	0.9705	RP23-358M10.2	upstream	832
chr2	71705001	71706000	0.9704	Pdk1	upstream	5281
chr17	37217001	37218000	0.9703	Olfr90	downstream	4176
chr15	39560001	39561000	0.9698	Tm7sf4	intergenic	16478
chr19	28257001	28258000	0.9698	Glis3	intergenic	75341
chr7	134367001	134368000	0.9698	2012-09-01	upstream	4989
chr11	9016001	9017000	0.9697	Upp1	upstream	1106
chr18	75520001	75521000	0.9696	Smad7	upstream	6183
chr15	61924001	61925000	0.9694	Pvt1	genic	54399	Positive
chr3	88375001	88376000	0.9694	Ubqln4	downstream	1354
chr17	71177001	71178000	0.9687	Dlgap1	downstream	6248
chr19	45724001	45725000	0.9685	Fbxw4	genic	9802
chr10	82272001	82273000	0.9682	1700028I16Rik	upstream	1869
chr9	44403001	44404000	0.9674	Ddx6	upstream	8979
chr4	116398001	116399000	0.967	RP23-109A3.1	genic	12971
chrX	100507001	100508000	0.967	4930519F16Rik	overlapTSS	120		Yes
chr2	154253001	154254000	0.9667	Cbfa2t2	upstream	8217
chr4	85829001	85830000	0.9666	Adamtsl1	genic	68877
chr18	5012001	5013000	0.9665	Svil	genic	91463
chr5	25060001	25061000	0.9662	Cct8l1	intergenic	36162
chr12	87845001	87846000	0.9661	Esrrb	genic	16570		Yes
chr10	17296001	17297000	0.9659	Cited2	intergenic	146032
chr17	11546001	11547000	0.9659	Park2	genic	286010
chr1	155948001	155949000	0.9656	SNORA17	intergenic	20672
chr3	72662001	72663000	0.965	Sis	intergenic	29482
chr11	117836001	117837000	0.9649	Socs3	upstream	4640
chr10	62361001	62362000	0.9648	U6	upstream	4739
chr3	121848001	121849000	0.9648	Abca4	genic	33979
chr14	30764001	30765000	0.9645	Gm10245	upstream	4998
chr7	3204001	3205000	0.9645	mmu-mir-290	intergenic	13627
chr17	10625001	10626000	0.9639	Pacrg	genic	29123
chrX	100633001	100634000	0.9638	Tsix	genic	6145
chr2	154249001	154250000	0.9636	Cbfa2t2	intergenic	12217
chr10	41187001	41188000	0.9632	Zbtb24	downstream	1624
chr19	5846001	5847000	0.963	AC142098.4	upstream	1508
chr6	53151001	53152000	0.9629	Creb5	intergenic	85289
chr12	12184001	12185000	0.9628	5S_rRNA	intergenic	70328
chr11	69517001	69518000	0.9625	Tnfsf12-Tnfsf13	upstream	7401
chr1	137450001	137451000	0.9624	Nav1	genic	31286
chr1	168055001	168056000	0.9624	Dusp27	genic	2029
chr4	99308001	99309000	0.9616	RP23-35D18.1	intergenic	11298
chr12	42830001	42831000	0.9612	Immp2l	genic	225575
chr19	25563001	25564000	0.961	Dmrt1	intergenic	16108
chr18	36575001	36576000	0.9608	Pfdn1	genic	11263
chr13	63631001	63632000	0.96	Ptch1	genic	21364
chr2	160482001	160483000	0.9598	Top1	genic	10377
chr1	138624001	138625000	0.9597	AC125186.3	downstream	1696
chr10	18928001	18929000	0.9597	Olig3	intergenic	147366
chr6	64973001	64974000	0.9597	Smarcad1	intergenic	18661
chr11	33433001	33434000	0.9595	Gabrp	intergenic	16781
chr1	182854001	182855000	0.9592	Lefty1	intergenic	10153
chr1	155223001	155224000	0.9587	E330020D12Rik	intergenic	27957
chr11	69521001	69522000	0.9584	Tnfsf12-Tnfsf13	intergenic	11401
chr4	57703001	57704000	0.958	Palm2	genic	20888	Positive	Yes
chr1	72275001	72276000	0.9579	U2	downstream	1997	Positive
chr6	37807001	37808000	0.9579	Trim24	intergenic	12811
chr10	94683001	94684000	0.9577	Cradd	genic	45102
chr10	76662001	76663000	0.9575	Col18a1	intergenic	32708
chr10	115999001	116000000	0.9575	Cnot2	genic	18556
chr2	165982001	165983000	0.9574	Sulf2	upstream	838
chr10	84534001	84535000	0.9571	U7	downstream	7325
chr4	99302001	99303000	0.9563	RP23-35D18.1	intergenic	17298
chr8	91515001	91516000	0.9562	Sall1	intergenic	35147
chr12	87843001	87844000	0.9561	Esrrb	genic	18570
chr1	59006001	59007000	0.956	Trak2	genic	23274
chr11	116943001	116944000	0.9558	RP23-41E14.4	downstream	2732
chr15	61842001	61843000	0.9554	Myc	intergenic	20072
chr17	66829001	66830000	0.9553	Rab12	intergenic	13852
chr6	122652001	122653000	0.9553	RP23-180N22.1	upstream	2955
chrX	55293001	55294000	0.955	Zic3	genic	913
chr10	84373001	84374000	0.9548	Rfx4	downstream	3720
chr2	149809001	149810000	0.9548	Tmem90b	genic	20128
chr10	51998001	51999000	0.9542	Dcbld1	genic	42182
chr11	33437001	33438000	0.9542	Gabrp	intergenic	12781
chr2	162878001	162879000	0.9538	Mybl2	upstream	1423
chr5	33878001	33879000	0.9538	Fam53a	intergenic	64000
chr10	20821001	20822000	0.9536	Ahi1	intergenic	20767
chr4	45784001	45785000	0.9531	RP23-358I3.1	downstream	4754
chr1	63184001	63185000	0.953	RP23-13C17.1	genic	19864
chr15	7066001	7067000	0.953	Gm10050	intergenic	12021
chr7	71093001	71094000	0.9524	Klf13	upstream	9258
chr2	146457001	146458000	0.9519	RP23-402L5.1	intergenic	85157
chr2	144541001	144542000	0.9516	Dtd1	genic	52494
chr12	87840001	87841000	0.9514	Esrrb	genic	21570
chr7	97124001	97125000	0.9513	Eed	genic	4493
chr7	4772001	4773000	0.9509	Shisa7	downstream	4154
chr14	78688001	78689000	0.9501	Tnfsf11	genic	10749
chr17	37132001	37133000	0.9501	H2-M5	upstream	5519
chr1	138571001	138572000	0.9499	AC125186.3	intergenic	20788
chr4	106532001	106533000	0.9499	RP24-423N4.1	intergenic	11476
chr1	72260001	72261000	0.9497	Mreg	upstream	1120
chr3	90256001	90257000	0.9495	Npr1	genic	1488
chr4	109984001	109985000	0.9494	Elavl4	genic	39514
chr1	75801001	75802000	0.9493	AC133581.2	intergenic	167247
chr6	144310001	144311000	0.9491	Sox5	genic	419497
chr1	120544001	120545000	0.949	Tcfcp2l1	genic	19474
chr19	30020001	30021000	0.9488	Il33	genic	14194		Yes
chr17	35640001	35641000	0.9487	Pou5f1	upstream	2007
chr2	115549001	115550000	0.9485	BC052040	genic	54504
chr2	174086001	174087000	0.9485	mmu-mir-296	downstream	5548
chr18	25027001	25028000	0.9482	Fhod3	genic	159055
chr13	96304001	96305000	0.9481	F2rl1	upstream	8819
chr13	113252001	113253000	0.9481	Il6st	upstream	1317
chr15	25699001	25700000	0.9481	Myo10	genic	43428
chr10	92705001	92706000	0.9474	Cdk17	downstream	1415
chr12	74187001	74188000	0.9473	Six4	intergenic	12943
chr12	112075001	112076000	0.9473	Stk30	genic	3149
chr3	95455001	95456000	0.9465	Mcl1	upstream	6779
chr13	98053001	98054000	0.9464	AC160109.1	upstream	7974
chr12	73750001	73751000	0.9463	Dhrs7	downstream	398
chr3	122137001	122138000	0.9463	Bcar3	genic	14285
chr8	114313001	114314000	0.9463	Cfdp1	genic	20628
chr1	166307001	166308000	0.9462	Nme7	genic	26805
chr1	88207001	88208000	0.9455	B3gnt7	downstream	3123	Positive
chr1	35289001	35290000	0.9451	SNORA17	intergenic	53072
chr11	88830001	88831000	0.945	Coil	upstream	566
chr9	7634001	7635000	0.945	Mmp20	genic	5770
chr9	96130001	96131000	0.945	Tfdp2	genic	33234
chr14	77650001	77651000	0.9443	Enox1	genic	93378
chr13	110423001	110424000	0.9442	Pde4d	genic	317682		Yes
chr15	98822001	98823000	0.9441	AC157610.1	downstream	2289
chr3	9008001	9009000	0.944	Tpd52	upstream	3278
chr11	33427001	33428000	0.9438	AL669814.1	intergenic	13113
chr10	69827001	69828000	0.9437	Fam13c	intergenic	75454
chr19	29082001	29083000	0.9435	Cdc37l1	genic	9059		Yes
chrX	50100001	50101000	0.9435	Kis2	upstream	1864
chr4	55489001	55490000	0.9432	SNORA17	upstream	6970
chr16	88720001	88721000	0.943	Krtap13-1	upstream	8107
chr10	21549001	21550000	0.9426	AC158614.1	downstream	305
chr4	118744001	118745000	0.9422	RP23-344D2.1	upstream	2285
chr2	68886001	68887000	0.9419	Lass6	genic	65339
chr1	121295001	121296000	0.9413	Inhbb	intergenic	16042
chr17	76511001	76512000	0.941	Y_RNA	upstream	357
chr1	134097001	134098000	0.9409	Lemd1	genic	8993		Yes
chr11	97497001	97498000	0.9409	E130012A19Rik	upstream	5985
chr19	14730001	14731000	0.9407	Tle4	intergenic	57528
chr14	49320001	49321000	0.9402	AC166574.2	genic	31038
chr4	140847001	140848000	0.94	Epha2	upstream	9155
chr13	34336001	34337000	0.939	Slc22a23	genic	64974
chr10	79514001	79515000	0.9389	Gpx4	genic	4090
chr7	13599001	13600000	0.9389	Zbtb45	upstream	3822	Positive
chr13	52657001	52658000	0.9385	Syk	intergenic	20542
chr7	137395001	137396000	0.9385	Fgfr2	genic	89036
chr9	120589001	120590000	0.9381	5830454E08Rik	intergenic	101811
chr3	54794001	54795000	0.9379	Ccna1	intergenic	54399
chr10	107724001	107725000	0.9377	Ppp1r12a	downstream	9370
chr12	109950001	109951000	0.9371	Degs2	upstream	9485
chr7	26049001	26050000	0.9369	Cic	upstream	5865
chr10	18142001	18143000	0.9364	Nhsl1	genic	31873
chr19	46910001	46911000	0.9355	Cnnm2	genic	42285
chr19	32329001	32330000	0.9354	Sgms1	genic	131784
chr17	71250001	71251000	0.9352	CT009715.1	genic	23336
chr4	57933001	57934000	0.9351	D630039A03Rik	upstream	3832
chr11	63084001	63085000	0.9349	RP23-355P23.1	intergenic	29024
chr2	172370001	172371000	0.9347	Tcfap2c	upstream	4093
chr1	158925001	158926000	0.9346	Gm10531	intergenic	47680
chr15	51844001	51845000	0.9341	Rad21	intergenic	20708
chr2	71490001	71491000	0.934	Gm1631	intergenic	66446
chr6	145225001	145226000	0.934	RP24-359O2.4	downstream	9649
chr6	71035001	71036000	0.9338	RP24-92L16.2	intergenic	38588
chr10	27734001	27735000	0.9337	Ptprk	intergenic	59626
chr3	156984001	156985000	0.9335	Negr1	downstream	4592
chr2	26466001	26467000	0.9334	Agpat2	upstream	6064
chr18	3006001	3007000	0.9333	Crem	intergenic	259046
chr14	76915001	76916000	0.9332	AC142266.1	genic	636		Yes
chr13	44114001	44115000	0.9327	RP23-469C2.1	intergenic	101536
chr7	148148001	148149000	0.9326	Ifitm1	upstream	4120
chr10	51993001	51994000	0.9324	Dcbld1	genic	39576
chr5	104153001	104154000	0.9324	Aff1	genic	31608	Positive
chr4	99309001	99310000	0.9316	RP23-35D18.1	intergenic	10298
chr2	150483001	150484000	0.9314	Acss1	genic	9994
chr15	103350001	103351000	0.931	Pde1b	genic	9483		Yes
chr3	103011001	103012000	0.931	AC150894.1	upstream	8103
chr13	44800001	44801000	0.9309	Jarid2	intergenic	25640
chr4	141727001	141728000	0.9306	9030409G11Rik	genic	38121
chr7	121884001	121885000	0.9302	Insc	upstream	2208
chr6	72737001	72738000	0.9301	Tcf7l1	genic	1248
chr3	34644001	34645000	0.9299	Sox2	intergenic	92618
chr2	106591001	106592000	0.9298	Mpped2	genic	57575
chr1	142326001	142327000	0.9295	Kcnt2	genic	179656
chr12	87839001	87840000	0.9294	Esrrb	genic	22570
chr4	53965001	53966000	0.9289	SNORA17	intergenic	46309
chr6	108208001	108209000	0.9279	Itpr1	genic	44889
chr1	59506001	59507000	0.9278	Fzd7	intergenic	32023
chr11	8486001	8487000	0.9276	Tns3	genic	77538
chr18	35203001	35204000	0.9276	Ctnna1	intergenic	74566
chr2	131708001	131709000	0.9275	Lamr1-ps1	intergenic	20822
chr10	44111001	44112000	0.9273	Atg5	intergenic	26904
chr5	104164001	104165000	0.9273	Aff1	genic	42608
chr4	126904001	126905000	0.927	Dlgap3	genic	9266
chr4	53802001	53803000	0.9265	Tal2	downstream	417
chr4	118699001	118700000	0.9263	RP23-228G24.4	intergenic	25911
chr10	107723001	107724000	0.926	Ppp1r12a	downstream	8370
chr12	42285001	42286000	0.9251	Immp2l	genic	534324
chr18	75744001	75745000	0.925	Gm672	genic	112208
chr5	120035001	120036000	0.925	AC140675.3	intergenic	25272
chr3	52058001	52059000	0.9248	Foxo1	intergenic	13259
chr11	22730001	22731000	0.9246	B3gnt2	genic	28544
chr5	139643001	139644000	0.9242	Heatr2	genic	16824		Yes
chr7	127301001	127302000	0.9241	Zp2	intergenic	12197
chr15	92794001	92795000	0.924	Pdzrn4	intergenic	192680
chr6	128246001	128247000	0.9238	Tead4	genic	3831
chr10	98923001	98924000	0.9236	B530045E10Rik	intergenic	37320
chr2	10256001	10257000	0.9235	RP23-6M16.2	downstream	3910
chrX	12783001	12784000	0.9235	RP23-158L19.1	downstream	2095
chr12	21468001	21469000	0.9233	Ywhaq	intergenic	44503
chr13	37528001	37529000	0.923	CT030182.1	upstream	983
chr4	6896001	6897000	0.9227	Tox	genic	20946
chr18	65746001	65747000	0.9226	Zfp532	genic	6117
chr10	84017001	84018000	0.9225	AC140333.1	upstream	918
chr6	35186001	35187000	0.9224	Nup205	genic	10590		Yes
chr7	140306001	140307000	0.9224	Fgfr2	genic	8033
chr3	102950001	102951000	0.9221	Dennd2c	genic	18522		Yes
chr4	84174001	84175000	0.9221	Bnc2	genic	145990
chr18	36413001	36414000	0.9218	Pura	intergenic	26751
chr3	96479001	96480000	0.9218	Ankrd35	genic	4947
chr12	73751001	73752000	0.9217	Dhrs7	genic	397		Yes
chr10	84513001	84514000	0.9215	U7	intergenic	12620
chr15	7481001	7482000	0.9213	AC109195.1	intergenic	119620
chr2	159244001	159245000	0.9206	RP23-53L16.1	intergenic	36906
chr13	89801001	89802000	0.9204	Vcan	genic	6086		Yes
chr1	11268001	11269000	0.9197	Prex2	genic	19582	Positive
chr13	48340001	48341000	0.9197	AC154314.1	genic	16992
chr12	111710001	111711000	0.9195	Ppp2r5c	genic	24483
chr8	46064001	46065000	0.9194	Fat1	genic	28433
chr2	172342001	172343000	0.9187	RP23-228E2.8	upstream	6810
chr7	16950001	16951000	0.9185	Sae1	genic	22146
chr8	114137001	114138000	0.9185	Znrf1	genic	9671
chr15	88539001	88540000	0.9184	Brd1	genic	21271
chr12	72154001	72155000	0.9183	Arid4a	genic	37047
chr13	44817001	44818000	0.9183	Jarid2	upstream	8640
chr5	122641001	122642000	0.9183	Hvcn1	intergenic	14813
chr13	47951001	47952000	0.9178	4931429P17Rik	intergenic	103699
chr8	123195001	123196000	0.9176	Galnt2	genic	760260
chr2	166884001	166885000	0.9173	Znfx1	genic	3515
chr3	41226001	41227000	0.917	SNORD22	intergenic	18265
chr18	35917001	35918000	0.9167	Tmem173	intergenic	16894
chr6	37639001	37640000	0.9166	AC157101.1	intergenic	108574
chr10	44112001	44113000	0.9164	Atg5	intergenic	27904
chr4	127022001	127023000	0.9164	Gjb4	downstream	5330
chr2	8420001	8421000	0.916	7SK	intergenic	25990
chr2	70116001	70117000	0.916	Myo3b	genic	149290
chr10	17299001	17300000	0.9158	Cited2	intergenic	143032
chr2	17910001	17911000	0.9158	H2afb1	downstream	7044
chr4	154564001	154565000	0.9156	Ski	genic	31644
chr11	8535001	8536000	0.9152	Tns3	genic	28538
chr3	95440001	95441000	0.915	Ensa	downstream	3977
chr10	95058001	95059000	0.9149	7SK	upstream	7426
chr17	90431001	90432000	0.9148	Nrxn1	downstream	3914
chr19	23162001	23163000	0.9147	AC132389.1	intergenic	11587
chr11	88829001	88830000	0.914	RP23-176J13.11	upstream	756
chr14	20680001	20681000	0.9139	Gng2	intergenic	10781
chrX	55267001	55268000	0.9138	Zic3	upstream	7877
chr15	10653001	10654000	0.9137	AC138765.1	genic	8410
chr6	31847001	31848000	0.9137	RP24-538P5.1	genic	24270
chr10	62360001	62361000	0.9135	U6	upstream	3739
chr18	20648001	20649000	0.9131	Dsg4	intergenic	17679
chr7	114492001	114493000	0.913	Syt9	intergenic	21242
chr8	37611001	37612000	0.9129	Dlc1	intergenic	18805
chr10	67600001	67601000	0.9127	Arid5b	genic	41660
chr15	7067001	7068000	0.9127	Gm10050	intergenic	11021
chr19	3842001	3843000	0.9127	AC133523.2	genic	9419
chr2	75699001	75700000	0.9126	Agps	genic	28767		Yes
chr11	25999001	26000000	0.9125	RP23-306I3.1	genic	110569
chr3	100967001	100968000	0.9125	RP23-434L7.1	intergenic	42782
chr17	79764001	79765000	0.9123	Cdc42ep3	upstream	9604
chr6	133937001	133938000	0.9117	Etv6	intergenic	47718
chr2	116805001	116806000	0.9113	U1	intergenic	11092
chr5	50514001	50515000	0.9112	Gpr125	intergenic	63766
chr14	122867001	122868000	0.911	AC154683.2	downstream	1506
chr1	182818001	182819000	0.9107	Lefty2	upstream	4239
chr13	98202001	98203000	0.9107	AC124581.1	intergenic	62301
chr11	59594001	59595000	0.9105	Mprip	genic	355		Yes
chr11	17783001	17784000	0.9104	Etaa1	intergenic	54759
chr3	9009001	9010000	0.91	Tpd52	upstream	4278
chr8	128224001	128225000	0.91	4933403G14Rik	intergenic	26745
chr6	34294001	34295000	0.9099	Akr1b8	upstream	9119
chr10	66360001	66361000	0.9098	AC153382.2	intergenic	14237
chr6	92445001	92446000	0.9096	Prickle2	genic	71360
chr6	55742001	55743000	0.9093	Ccdc129	intergenic	44012
chr3	133195001	133196000	0.9092	Tet2	genic	11332
chr16	8778001	8779000	0.9088	Usp7	genic	13401
chr12	80097001	80098000	0.9087	Tmem229b	genic	10324
chr5	64891001	64892000	0.9087	Tbc1d1	intergenic	148276
chr6	33720001	33721000	0.9085	Exoc4	genic	202979
chr16	35967001	35968000	0.908	Parp9	genic	4689		Yes
chr16	42782001	42783000	0.908	RP23-283M18.2	genic	56186
chr6	92793001	92794000	0.9079	Adamts9	genic	70308		Yes
chr6	65746001	65747000	0.9077	Prdm5	genic	17045
chr7	52807001	52808000	0.9077	Plekha4	genic	1599
chr11	88929001	88930000	0.9076	RP23-176J13.9	genic	412		Yes
chr2	166970001	166971000	0.9076	Kcnb1	genic	41123
chr10	62355001	62356000	0.9069	U6	downstream	157
chr17	81200001	81201000	0.9069	AC169501.1	intergenic	72139
chr18	13871001	13872000	0.9068	Zfp521	genic	24276
chr1	34160001	34161000	0.9066	Dst	genic	78881
chr7	90525001	90526000	0.9064	AC099701.1	intergenic	34772
chr15	81348001	81349000	0.906	Rbx1	intergenic	41202
chr4	140838001	140839000	0.9057	RP23-18M1.5	downstream	2292
chr7	3348001	3349000	0.9057	Cacng7	genic	14946
chr2	87321001	87322000	0.9056	Pramel7	downstream	7244
chr5	97647001	97648000	0.9055	AC122916.1	intergenic	45768
chr1	154856001	154857000	0.9053	Nmnat2	genic	53873
chr11	77493001	77494000	0.9052	Nufip2	upstream	5641
chr1	54541001	54542000	0.9051	Pgap1	genic	3451
chr3	121998001	121999000	0.9047	mmu-mir-760	upstream	1380
chr15	101064001	101065000	0.9045	Grasp	downstream	815
chr8	4366001	4367000	0.9044	Ccl25	downstream	5981
chr14	106260001	106261000	0.9042	Spry2	intergenic	30732
chr19	21863001	21864000	0.9041	Tmem2	genic	10169
chr1	74871001	74872000	0.904	Wnt10a	intergenic	20248
chr10	75344001	75345000	0.9035	Derl3	intergenic	11170
chr3	21924001	21925000	0.9034	2810416G20Rik	intergenic	49611
chr6	30109001	30110000	0.9034	Nrf1	downstream	5543
chr6	39380001	39381000	0.9032	SNORA71	upstream	7583
chr13	52016001	52017000	0.9031	CT025557.1	intergenic	51583
chr6	91660001	91661000	0.9029	Slc6a6	genic	25912
chr2	181653001	181654000	0.9028	RP23-409P4.1	intergenic	19584
chr8	85684001	85685000	0.9028	Tbc1d9	upstream	4251
chr2	20418001	20419000	0.9025	Etl4	genic	247443
chr6	61381001	61382000	0.9023	Fam190a	genic	250683
chr5	143565001	143566000	0.9021	Tnrc18	genic	13341
chr2	51927001	51928000	0.902	Rif1	upstream	352
chr5	54062001	54063000	0.9019	Rbpj	intergenic	13317
chr15	39612001	39613000	0.9015	Dpys	genic	11970
chr18	38308001	38309000	0.9014	Pcdh1	intergenic	36569
chr1	11492001	11493000	0.9008	A830018L16Rik	genic	87815
chr13	44181001	44182000	0.9007	RP23-469C2.1	intergenic	34536
chr5	27018001	27019000	0.9004	Dpp6	intergenic	124743
chr3	34633001	34634000	0.9003	Sox2	intergenic	81618
chr19	38423001	38424000	0.9	Gm9886	intergenic	33257
chr9	120058001	120059000	0.9	Mobp	overlapTSS	140		Yes
chr1	182819001	182820000	0.8999	Lefty2	upstream	3239
chr2	71489001	71490000	0.8999	Gm1631	intergenic	67446
chrX	57422001	57423000	0.8995	Mcf2	genic	9266
chr11	88551001	88552000	0.8994	Msi2	genic	27543
chr10	104961001	104962000	0.899	Tmtc2	genic	49491
chr10	28356001	28357000	0.8989	Themis	intergenic	31166
chr7	119832001	119833000	0.8987	Tead1	genic	9130
chr1	71719001	71720000	0.8983	Gm15456	downstream	9584
chr16	82596001	82597000	0.898	U6	intergenic	52421
chr10	25033001	25034000	0.8976	Akap7	intergenic	14029
chr10	119608001	119609000	0.8975	Irak3	genic	29297
chr6	122316001	122317000	0.8973	1700063H04Rik	intergenic	24397
chr6	142460001	142461000	0.8972	Ldhb	upstream	3524
chr7	107848001	107849000	0.8972	Fam168a	upstream	6165
chr3	30623001	30624000	0.897	Samd7	intergenic	21215
chrX	140772001	140773000	0.8968	Alg13	genic	19435
chr8	24672001	24673000	0.8967	Zmat4	intergenic	73491
chr17	71251001	71252000	0.8966	CT009715.1	genic	22336
chr1	62814001	62815000	0.8964	Nrp2	genic	50269
chr10	5023001	5024000	0.8964	Syne1	genic	227152		Yes
chr7	31248001	31249000	0.8964	Nphs1	genic	3257		Yes
chr11	88491001	88492000	0.8963	Msi2	genic	87543
chr12	111743001	111744000	0.8963	Ppp2r5c	genic	57483
chr1	134367001	134368000	0.896	Dstyk	downstream	3465
chr2	20577001	20578000	0.8959	Etl4	genic	88443
chr11	49619001	49620000	0.8957	Gfpt2	genic	1252		Yes
chr5	137522001	137523000	0.8957	Ap1s1	overlapTSS	4		Yes
chr8	55161001	55162000	0.8957	Vegfc	upstream	960
chr4	130682001	130683000	0.8953	SNORA17	intergenic	112192
chr4	28894001	28895000	0.8952	Epha7	genic	351		Yes
chr17	29602001	29603000	0.8949	AC163629.1	genic	3160
chr9	10449001	10450000	0.8949	Cntn5	genic	454726
chr13	115069001	115070000	0.8944	Ndufs4	downstream	8859
chr10	8805001	8806000	0.8941	Sash1	intergenic	199133
chr10	88171001	88172000	0.8936	5S_rRNA	downstream	753
chrX	101183001	101184000	0.8933	Rlim	upstream	6378
chr14	49374001	49375000	0.8927	AC166574.2	genic	38023
chr8	89299001	89300000	0.8927	Gm10638	intergenic	28499
chr15	96075001	96076000	0.8926	AC109202.1	genic	38039
chr2	44380001	44381000	0.8925	Gtdc1	intergenic	38932
chr11	102193001	102194000	0.8924	Ubtf	intergenic	12214
chr11	120525001	120526000	0.8921	RP23-84C12.14	downstream	1046
chr19	27979001	27980000	0.892	Rfx3	genic	105630
chr16	59545001	59546000	0.8918	Crybg3	genic	9578
chr17	87150001	87151000	0.8909	Epas1	upstream	2482
chr5	129776001	129777000	0.8907	Gpr133	intergenic	65527
chr2	119683001	119684000	0.8906	AL954662.1	intergenic	14480
chr10	6699001	6700000	0.8901	Iyd	intergenic	91664
chr12	40615001	40616000	0.89	Arl4a	intergenic	116034
chr8	114174001	114175000	0.89	Zfp1	genic	6567
chr1	188338001	188339000	0.8896	Tgfb2	intergenic	108529
chr18	23673001	23674000	0.8896	Dtna	genic	99085
chr6	149080001	149081000	0.8896	AC132412.3	genic	676
chr3	153339001	153340000	0.8895	St6galnac3	genic	48026
chr12	12791001	12792000	0.8894	U6	intergenic	84050
chr3	78843001	78844000	0.8892	Rapgef2	intergenic	22438
chr7	6713001	6714000	0.8892	Usp29	genic	29707
chr2	134786001	134787000	0.889	Plcb1	genic	174106
chr3	157595001	157596000	0.8889	AC117211.2	downstream	4890
chr19	41088001	41089000	0.8887	Dntt	intergenic	14765
chr13	98370001	98371000	0.8886	AC124581.1	intergenic	103998
chr4	141626001	141627000	0.8886	Tmem51	genic	13219
chr3	103012001	103013000	0.8885	AC150894.1	upstream	9103
chr4	132205001	132206000	0.8883	Eya3	genic	10099
chr10	30457001	30458000	0.8881	Ncoa7	genic	64744
chr19	29360001	29361000	0.8879	Jak2	genic	26570		Yes
chr14	122741001	122742000	0.8877	Clybl	genic	59450
chr3	83985001	83986000	0.8877	Trim2	genic	20640
chrX	12591001	12592000	0.8877	Gm1549	intergenic	13226
chr17	31945001	31946000	0.8874	Sik1	intergenic	35193
chrX	101182001	101183000	0.8873	Rlim	upstream	5378
chr8	48423001	48424000	0.887	Stox2	genic	13702
chr1	12735001	12736000	0.8867	Sulf1	genic	26391
chr4	123310001	123311000	0.8866	Macf1	genic	50603
chr5	129748001	129749000	0.8866	Gpr133	intergenic	37527
chr2	119615001	119616000	0.8865	Rpap1	upstream	1728
chr2	60035001	60036000	0.8864	Baz2b	genic	11896
chr3	9538001	9539000	0.8864	Zfp704	genic	71085
chr9	30826001	30827000	0.8858	Zbtb44	intergenic	11229
chr15	9828001	9829000	0.8853	Spef2	intergenic	149378
chr3	63646001	63647000	0.8853	Plch1	genic	7913
chr13	58382001	58383000	0.885	AC154437.1	overlapTSS	456		Yes
chr1	4960001	4961000	0.8849	Rgs20	genic	60344		Yes
chr1	89123001	89124000	0.8849	Eif4e2	genic	12512		Yes
chr3	19607001	19608000	0.8849	Crh	intergenic	11672
chr10	62357001	62358000	0.8847	U6	upstream	739
chr14	106300001	106301000	0.8847	Spry2	upstream	3965
chr12	100580001	100581000	0.8846	Foxn3	genic	51007
chr3	7579001	7580000	0.8845	Il7	genic	5819
chr1	59505001	59506000	0.8844	Fzd7	intergenic	33023
chr7	3193001	3194000	0.8844	AU018091	intergenic	23797
chr7	3538001	3539000	0.8843	Oscar	intergenic	22415
chr18	75739001	75740000	0.884	Gm672	genic	117208
chr8	15844001	15845000	0.884	Csmd1	intergenic	47537
chr19	16566001	16567000	0.8837	Gna14	genic	55749
chr11	26070001	26071000	0.8835	RP23-306I3.1	genic	39569
chr8	28346001	28347000	0.8832	Adrb3	upstream	5941
chr4	123343001	123344000	0.8831	Macf1	genic	17603		Yes
chr10	59437001	59438000	0.8828	Anapc16	intergenic	12657
chr17	53701001	53702000	0.8828	Kat2b	upstream	4640
chr10	12328001	12329000	0.8826	Utrn	genic	226015
chr2	135440001	135441000	0.8824	RP24-364H2.1	intergenic	30681
chr12	106002001	106003000	0.8822	Clmn	genic	677		Yes
chr7	127042001	127043000	0.8818	Lyrm1	genic	2626
chr13	54311001	54312000	0.8816	Hrh2	genic	5801
chr4	138350001	138351000	0.8808	Pla2g5	downstream	4159
chr9	18527001	18528000	0.8807	Olfr24	intergenic	31136
chr11	76298001	76299000	0.8806	Abr	genic	23921
chr4	82093001	82094000	0.8806	Nfib	genic	57674
chr17	88746001	88747000	0.8804	U6	upstream	4179
chr16	41634001	41635000	0.8803	Lsamp	genic	101030
chr19	32330001	32331000	0.8803	Sgms1	genic	132002
chr11	62324001	62325000	0.8801	Pigl	genic	4795
chr3	50932001	50933000	0.88	Ccrn4l	intergenic	95369
chr6	31321001	31322000	0.8799	RP23-400L4.4	genic	369
chr12	74186001	74187000	0.8798	Six4	intergenic	13943
chr18	67657001	67658000	0.8798	Spire1	genic	9138
chr10	88147001	88148000	0.8794	Spic	overlapTSS	240		Yes
chr11	60228001	60229000	0.8793	Atpaf2	genic	1553
chr1	188334001	188335000	0.8792	Tgfb2	intergenic	112529
chr1	154763001	154764000	0.8791	Smg7	intergenic	13249
chr11	12369001	12370000	0.879	Cobl	upstream	4139
chr15	7118001	7119000	0.879	Lifr	genic	13641
chr13	114560001	114561000	0.8787	Arl15	intergenic	23767
chr7	140287001	140288000	0.8786	Fgfr2	genic	27033
chr1	138574001	138575000	0.8785	AC125186.3	intergenic	17788
chr1	36111001	36112000	0.8784	Hs6st1	intergenic	13245
chr12	55203001	55204000	0.8784	AC139934.1	intergenic	30273
chr3	68369001	68370000	0.8784	Schip1	genic	60385
chr11	66825001	66826000	0.878	RP23-67J22.5	genic	126		Yes
chr10	62356001	62357000	0.8767	U6	genic	156		Yes
chr9	23965001	23966000	0.8767	Npsr1	genic	62561
chr13	34201001	34202000	0.8766	Tubb2b	intergenic	17092
chr19	4849001	4850000	0.8766	Ctsf	upstream	5129
chr2	58457001	58458000	0.8764	Upp2	genic	29692
chr16	48475001	48476000	0.8763	Morc1	genic	43651
chr2	116804001	116805000	0.8763	U1	intergenic	10092
chrX	7784001	7785000	0.8761	Porcn	upstream	350
chr1	138591001	138592000	0.876	AC125186.3	upstream	788
chr17	34038001	34039000	0.8757	Daxx	upstream	7463
chr10	27733001	27734000	0.8756	Ptprk	intergenic	60626
chr14	76895001	76896000	0.8754	Tsc22d1	genic	11569
chr10	120892001	120893000	0.8753	Rassf3	genic	20333
chr17	63883001	63884000	0.8753	Fbxl17	intergenic	34352
chr6	92196001	92197000	0.8753	Trh	upstream	1357
chr8	66408001	66409000	0.8753	SNORA17	intergenic	50878
chr8	109487001	109488000	0.8751	Sntb2	genic	27351
chr3	18524001	18525000	0.8748	AC162611.1	intergenic	89712	Positive
chrX	50112001	50113000	0.8746	RP23-426M5.1	intergenic	12519
chr8	86546001	86547000	0.8745	4432412L15Rik	genic	631
chr6	67096001	67097000	0.8742	AC122296.1	intergenic	18197
chr12	120005001	120006000	0.8741	7SK	intergenic	12776
chr4	140840001	140841000	0.8741	RP23-18M1.5	downstream	4292
chr7	140256001	140257000	0.874	Fgfr2	genic	58033
chr10	69822001	69823000	0.8737	AC122923.1	intergenic	72976
chr2	129624001	129625000	0.8737	Stk35	upstream	1297
chr12	103963001	103964000	0.8735	Moap1	intergenic	16284
chr5	18194001	18195000	0.8734	SNORA17	intergenic	175395
chr13	48255001	48256000	0.8733	AC154314.1	genic	101992
chr15	96533001	96534000	0.8733	Slc38a2	upstream	2872
chr6	136438001	136439000	0.8733	RP23-100O18.1	downstream	275
chr10	5853001	5854000	0.873	RP24-192F16.1	genic	10039
chr2	132096001	132097000	0.873	Cds2	genic	7117
chr9	88227001	88228000	0.873	Nt5e	genic	4530
chr1	13074001	13075000	0.8727	AC118477.1	intergenic	21572
chr17	81185001	81186000	0.8727	AC169501.1	intergenic	57139
chr5	118886001	118887000	0.8726	AC132338.1	intergenic	65849
chr6	122720001	122721000	0.8724	Slc2a3	intergenic	27464
chr18	38049001	38050000	0.8723	Diap1	genic	45130		Yes
chr10	61392001	61393000	0.8722	Col13a1	genic	48856
chr16	30641001	30642000	0.8722	Fam43a	intergenic	38160
chr6	122716001	122717000	0.8722	Slc2a3	intergenic	23464
chr1	20857001	20858000	0.8719	AC156980.3	intergenic	20731
chr16	17457001	17458000	0.8719	Crkl	genic	4921
chr14	121905001	121906000	0.8717	Slc15a1	upstream	525
chr3	86649001	86650000	0.871	Dclk2	genic	58920
chr12	87820001	87821000	0.8709	Esrrb	genic	41570
chr15	61895001	61896000	0.8709	Pvt1	genic	25399
chr2	59472001	59473000	0.8709	Tanc1	genic	21902
chr3	11214001	11215000	0.8709	AC158155.1	intergenic	198838
chr7	103393001	103394000	0.8708	Odz4	genic	73247
chr17	63882001	63883000	0.8707	Fbxl17	intergenic	33352
chr9	118447001	118448000	0.8706	Golga4	genic	31565		Yes
chr9	113102001	113103000	0.8705	7SK	intergenic	209593
chr19	42210001	42211000	0.8701	Avpi1	upstream	6452
chr6	54805001	54806000	0.8701	Znrf2	genic	37494
chr7	13600001	13601000	0.8701	Zbtb45	upstream	4822	Positive
chr10	84018001	84019000	0.8696	AC140333.1	upstream	1918
chr12	57397001	57398000	0.8696	7SK	intergenic	28810
chr9	77607001	77608000	0.8696	Gclc	genic	4659
chr11	39864001	39865000	0.8695	RP23-31O3.1	genic	42305
chr9	45157001	45158000	0.8693	Tmprss13	downstream	1337	Positive
chr15	10572001	10573000	0.8692	Rai14	genic	70295
chr5	114047001	114048000	0.8691	AC121909.1	downstream	7322
chr1	60908001	60909000	0.8689	Ctla4	intergenic	34844
chr4	34506001	34507000	0.8689	Akirin2	genic	7157
chr18	37931001	37932000	0.8688	Pcdhga2	genic	69524
chr2	135482001	135483000	0.8686	Plcb4	upstream	1747
chr16	26962001	26963000	0.8685	Gm606	genic	4679		Yes
chr19	23207001	23208000	0.8685	AC121973.1	upstream	1390
chr5	53933001	53934000	0.8684	AC084054.1	downstream	6881
chr9	99320001	99321000	0.8684	Mras	genic	16137		Yes
chr11	30650001	30651000	0.8682	RP23-358M10.2	overlapTSS	168		Yes
chr11	25374001	25375000	0.868	RP23-117H24.2	intergenic	106864
chr4	116454001	116455000	0.868	Tesk2	genic	21847
chr6	4969001	4970000	0.868	Ppp1r9a	genic	115681
chr14	99738001	99739000	0.8679	U2	intergenic	12267
chr9	78212001	78213000	0.8677	Dppa5a	downstream	1859
chr11	79949001	79950000	0.8674	Atad5	genic	295		Yes
chr1	139160001	139161000	0.8673	U6	intergenic	47777
chr15	102071001	102072000	0.8673	Rarg	genic	5632		Yes
chr4	85887001	85888000	0.867	Adamtsl1	genic	10877
chr7	140304001	140305000	0.867	Fgfr2	genic	10033		Yes
chr2	112517001	112518000	0.8669	Ryr3	genic	45464
chr12	62711001	62712000	0.8667	Lrfn5	genic	60811
chr12	107414001	107415000	0.8664	SNORA17	intergenic	44285
chr3	28741001	28742000	0.8664	Rpl22l1	intergenic	34664
chr1	34130001	34131000	0.8662	Dst	genic	108881
chr3	73238001	73239000	0.8658	Bche	intergenic	200730
chr13	114816001	114817000	0.8656	Arl15	genic	130663
chr2	106401001	106402000	0.8653	RP23-253D15.2	intergenic	12948
chr10	28145001	28146000	0.8652	Ptprk	genic	170046
chr9	77464001	77465000	0.865	Klhl31	intergenic	19539
chr17	80145001	80146000	0.8646	1700038P13Rik	intergenic	29225
chr8	37613001	37614000	0.8646	Dlc1	intergenic	16805
chr11	101634001	101635000	0.8644	Etv4	genic	2940		Yes
chr1	162240001	162241000	0.8637	Rabgap1l	genic	40702
chr1	193485001	193486000	0.8637	Ints7	intergenic	38450
chr7	102628001	102629000	0.8636	U6	intergenic	37034
chr13	63632001	63633000	0.8633	Ptch1	genic	22364
chr13	44773001	44774000	0.8631	Jarid2	intergenic	52640
chr2	74015001	74016000	0.8631	RP23-238A18.2	intergenic	26110
chr9	114493001	114494000	0.8629	Cnot10	downstream	996
chr2	101961001	101962000	0.8628	Ldlrad3	genic	64515
chr1	120972001	120973000	0.8625	Gli2	intergenic	21805
chr6	39395001	39396000	0.8625	Dennd2a	intergenic	16377
chr9	45158001	45159000	0.8623	Tmprss13	downstream	2337
chr16	30940001	30941000	0.8621	AI480653	intergenic	14713
chr1	51593001	51594000	0.8618	Obfc2a	intergenic	57758
chr8	49814001	49815000	0.8616	Odz3	genic	54431
chr18	85103001	85104000	0.8611	Fbxo15	upstream	397
chr16	38558001	38559000	0.861	Tmem39a	upstream	3972
chr2	166019001	166020000	0.861	RP23-120P1.3	upstream	2639
chr19	7336001	7337000	0.8609	5S_rRNA	downstream	1450
chr6	97052001	97053000	0.8608	A130022J15Rik	downstream	7018
chr16	25050001	25051000	0.8605	AC133967.1	upstream	8725
chr4	107891001	107892000	0.8604	Zyg11a	upstream	499
chr8	17576001	17577000	0.8604	Csmd1	intergenic	40415
chr10	57817001	57818000	0.8602	Lims1	genic	30787
chrX	49702001	49703000	0.8602	Gpc3	genic	76398
chr16	38472001	38473000	0.8601	Cd80	genic	12988
chr11	110904001	110905000	0.86	Kcnj16	intergenic	14719
chr19	14752001	14753000	0.86	U4	intergenic	39848
chrX	98677001	98678000	0.8599	U7	upstream	339
chr3	128920001	128921000	0.8598	Pitx2	genic	1504
chr5	117846001	117847000	0.8598	AC113299.3	downstream	2494
chr18	82062001	82063000	0.8595	SNORA17	intergenic	114808
chr2	116803001	116804000	0.8593	U1	upstream	9092
chr1	60907001	60908000	0.8592	Ctla4	intergenic	35844
chr18	34975001	34976000	0.8589	Kdm3b	genic	21936
chr2	146125001	146126000	0.8589	Ralgapa2	genic	59386
chr1	137071001	137072000	0.8588	Gpr37l1	upstream	6743
chr10	36655001	36656000	0.8588	Hdac2	intergenic	38350
chr11	117837001	117838000	0.8586	Socs3	upstream	5640
chr12	88630001	88631000	0.8582	Ism2	genic	9655
chr2	65258001	65259000	0.8582	Scn3a	intergenic	37320
chr13	112331001	112332000	0.8581	RP23-359G8.2	genic	8119
chr7	89934001	89935000	0.8581	Eftud1	downstream	7639
chr10	94918001	94919000	0.858	Mrpl42	intergenic	24440
chr4	33427001	33428000	0.8579	Rngtt	genic	29715
chr9	65467001	65468000	0.8578	Rbpms2	intergenic	10366
chr1	62228001	62229000	0.8577	Pard3b	genic	459858
chr5	103334001	103335000	0.8577	Mapk10	downstream	1967
chr1	36001001	36002000	0.8575	Hs6st1	intergenic	123245
chr1	159347001	159348000	0.8574	2810025M15Rik	genic	2366
chr14	48192001	48193000	0.8573	AC123665.1	downstream	2549
chr9	18526001	18527000	0.857	Olfr24	intergenic	32136
chr19	29346001	29347000	0.8568	Jak2	genic	19683
chr5	118895001	118896000	0.8567	AC132338.1	intergenic	56849
chr3	103183001	103184000	0.8565	7SK	genic	322		Yes
chr17	53700001	53701000	0.8564	Kat2b	upstream	5640
chr17	7726001	7727000	0.8561	5830477G23Rik	intergenic	115042
chr5	32740001	32741000	0.8561	Ppp1cb	intergenic	20347
chr12	3662001	3663000	0.856	Dtnb	genic	89478		Yes
chr6	97471001	97472000	0.856	Frmd4b	genic	95535
chr11	5939001	5940000	0.8557	Camk2b	genic	25751
chr13	98358001	98359000	0.8557	AC124581.1	intergenic	91998
chr15	16376001	16377000	0.8557	Cdh9	intergenic	330856
chr3	101994001	101995000	0.8557	Vangl1	genic	13616
chr11	6795001	6796000	0.8553	RP23-327K3.3	intergenic	32694
chr3	80906001	80907000	0.8553	Pdgfc	genic	65663
chr10	44088001	44089000	0.8549	Atg5	downstream	3904
chr8	49837001	49838000	0.8549	Odz3	genic	77431	Positive
chr3	86650001	86651000	0.8548	Dclk2	genic	59920
chr7	25245001	25246000	0.8542	Plaur	upstream	1519
chr10	51992001	51993000	0.8541	Dcbld1	genic	38576
chr12	27716001	27717000	0.8536	Gm9866	intergenic	108661
chr4	83135001	83136000	0.8536	Psip1	upstream	2632
chr7	104953001	104954000	0.8535	Pak1	intergenic	37445
chr13	37865001	37866000	0.8534	Rreb1	upstream	4269
chr3	17389001	17390000	0.8534	SNORA48	intergenic	237557
chr10	117898001	117899000	0.8532	Ifng	intergenic	15053
chr14	77909001	77910000	0.8532	Enox1	genic	211214
chr16	30821001	30822000	0.853	U6	downstream	6647
chr4	123312001	123313000	0.8529	Macf1	genic	48603
chr9	110855001	110856000	0.8529	Lrrc2	genic	952
chr13	64070001	64071000	0.8528	0610007P08Rik	intergenic	68391
chr18	38795001	38796000	0.8526	Arhgap26	genic	9576
chr3	27054001	27055000	0.8525	AC121099.1	genic	941
chr16	8839001	8840000	0.8524	1810013L24Rik	genic	8807
chr3	95456001	95457000	0.8524	Mcl1	upstream	5779
chr17	14955001	14956000	0.8523	Wdr27	genic	321
chr18	67501001	67502000	0.8523	AC109280.1	genic	1757
chr7	125971001	125972000	0.8523	9030624J02Rik	genic	14480
chr16	9284001	9285000	0.8521	Grin2a	intergenic	292803
chr10	33950001	33951000	0.8517	Dse	intergenic	22480
chr8	58697001	58698000	0.8517	Hpgd	intergenic	75382
chr12	57399001	57400000	0.8516	Mbip	intergenic	29334
chr4	61910001	61911000	0.8512	Slc31a2	intergenic	12596
chr5	118899001	118900000	0.8512	AC132338.1	intergenic	52849
chr12	42831001	42832000	0.8511	Immp2l	genic	224575
chr16	72072001	72073000	0.8511	SNORA71	intergenic	407838
chr10	129731001	129732000	0.8507	Neurod4	intergenic	13705
chr13	28682001	28683000	0.8504	RP23-143O13.1	genic	129354
chr16	33844001	33845000	0.8504	Itgb5	genic	14250
chr17	28731001	28732000	0.8499	Srpk1	genic	6408		Yes
chr19	55631001	55632000	0.8498	Vti1a	genic	66454
chr8	35790001	35791000	0.8496	Dusp4	intergenic	79351
chr11	78816001	78817000	0.8495	Ksr1	downstream	9942
chr15	62790001	62791000	0.8495	AC132141.1	intergenic	21479
chr19	14669001	14670000	0.8494	Tle4	genic	2473		Yes
chr4	61918001	61919000	0.8493	Slc31a2	upstream	4596
chr18	47652001	47653000	0.8492	Sema6a	intergenic	123477
chr3	129247001	129248000	0.8492	Elovl6	genic	11697
chr12	4360001	4361000	0.8491	Ncoa1	genic	110546
chr17	37135001	37136000	0.8491	Zfp57	upstream	3487
chr5	104862001	104863000	0.8491	Spp1	upstream	1137
chr10	12292001	12293000	0.849	Utrn	genic	190015
chr16	13748001	13749000	0.8489	RP23-331D17.2	intergenic	10328
chr13	23687001	23688000	0.8486	Hist1h2be	genic	11390
chr3	22055001	22056000	0.8485	Tbl1xr1	genic	54455
chr11	20221001	20222000	0.8483	Slc1a4	genic	10716
chr7	138031001	138032000	0.8479	Fgfr2	genic	725036
chr17	71122001	71123000	0.8478	Dlgap1	genic	47753
chr9	41982001	41983000	0.8478	Sorl1	intergenic	49621
chr9	58126001	58127000	0.8478	Loxl1	downstream	9409
chr11	11842001	11843000	0.8477	Grb10	genic	11490
chr8	81017001	81018000	0.8477	Rbmxrt	intergenic	11170
chr3	28740001	28741000	0.8475	Rpl22l1	intergenic	33664
chr4	82975001	82976000	0.8475	Ttc39b	upstream	4842
chr6	37608001	37609000	0.8475	AC157101.1	intergenic	77574
chr17	45739001	45740000	0.8474	Gm7325	overlapTSS	15		Yes
chr2	128066001	128067000	0.8474	RP23-249P4.1	genic	44272
chr5	135417001	135418000	0.8473	Wbscr27	genic	507		Yes
chr5	65039001	65040000	0.8471	Klf3	intergenic	154628
chr13	5802001	5803000	0.847	Klf6	intergenic	57735
chr9	67056001	67057000	0.847	Tln2	downstream	8943
chr3	147626001	147627000	0.8469	SNORA17	intergenic	390051
chr11	47454001	47455000	0.8466	Sgcd	genic	61694
chr16	23102001	23103000	0.8464	Eif4a2	upstream	4517
chr8	80592001	80593000	0.8462	Ttc29	intergenic	144196
chr11	79239001	79240000	0.846	Nf1	genic	85707		Yes
chr7	137744001	137745000	0.8459	Fgfr2	genic	438036
chr14	52686001	52687000	0.8457	SNORD58	upstream	1975
chr17	85542001	85543000	0.8457	1700106N22Rik	genic	52055
chr9	8463001	8464000	0.8457	Trpc6	intergenic	80142
chr15	43361001	43362000	0.8453	Ttc35	downstream	1693
chr2	93767001	93768000	0.8453	RP23-375N21.1	intergenic	12456
chr3	148882001	148883000	0.8452	Gm10287	downstream	4420
chr12	71812001	71813000	0.8451	U6	intergenic	37268
chr1	36118001	36119000	0.8449	Hs6st1	upstream	6245
chr1	102774001	102775000	0.8449	AC111074.1	intergenic	15523
chr17	87871001	87872000	0.8449	SNORA17	intergenic	18305
chr19	33038001	33039000	0.8449	7SK	downstream	5440
chr4	138001001	138002000	0.8448	Mul1	downstream	2821
chr4	132998001	132999000	0.8446	Slc9a1	intergenic	18384
chr7	147135001	147136000	0.8446	AC107822.5	upstream	295
chr1	84173001	84174000	0.8445	Pid1	genic	107166
chr19	53523001	53524000	0.8445	5830416P10Rik	upstream	1197
chr8	12050001	12051000	0.8445	1700018L24Rik	intergenic	194240
chr9	78219001	78220000	0.8444	Dppa5a	upstream	3017
chr3	35169001	35170000	0.8442	AC110893.1	intergenic	142764
chr16	46500001	46501000	0.844	Pvrl3	upstream	1363
chr6	5069001	5070000	0.844	Ppp1r9a	genic	45661
chr2	146126001	146127000	0.8435	Ralgapa2	genic	60386
chr1	59544001	59545000	0.8434	Fzd7	downstream	210
chr2	112516001	112517000	0.8433	Ryr3	genic	44464		Yes
chr6	80540001	80541000	0.8433	Lrrtm4	genic	219137
chr13	108451001	108452000	0.843	Zswim6	intergenic	63334
chr9	17679001	17680000	0.843	Chordc1	intergenic	416711
chr14	64120001	64121000	0.8428	Tdh	genic	6593
chr4	13023001	13024000	0.8428	RP23-321K16.1	genic	47		Yes
chr10	95346001	95347000	0.8427	SNORA17	intergenic	14237
chr6	54047001	54048000	0.8425	Chn2	genic	57434
chr13	74052001	74053000	0.8423	Trip13	genic	2093		Yes
chr13	14519001	14520000	0.8422	Hecw1	genic	95495
chr11	23701001	23702000	0.842	U1	intergenic	23954
chr18	20907001	20908000	0.842	B4galt6	upstream	2223
chr10	33953001	33954000	0.8419	Dse	intergenic	25480
chr13	16861001	16862000	0.8417	5033411D12Rik	intergenic	87689
chr2	154254001	154255000	0.8417	Cbfa2t2	upstream	7217
chr4	53352001	53353000	0.8416	RP23-204P1.3	intergenic	30457
chr7	86356001	86357000	0.8416	Abhd2	intergenic	61087
chr11	23702001	23703000	0.8415	U1	intergenic	24954
chr15	56574001	56575000	0.8415	Has2	intergenic	47942
chr11	95173001	95174000	0.8414	RP23-265A5.4	genic	1258
chr6	64971001	64972000	0.8413	Smarcad1	intergenic	20661	Positive
chr1	77450001	77451000	0.8411	Epha4	genic	60663	Positive
chr1	88084001	88085000	0.8411	Armc9	genic	32646
chr16	65649001	65650000	0.8411	Chmp2b	intergenic	86030
chr2	38637001	38638000	0.8411	Nr6a1	genic	58111		Yes
chr5	145673001	145674000	0.8411	Smurf1	genic	35637
chr1	120405001	120406000	0.841	Clasp1	genic	100009		Yes
chr7	87160001	87161000	0.8409	Zfp710	intergenic	10220
chr19	55617001	55618000	0.8408	Vti1a	genic	80454
chr4	117086001	117087000	0.84	Rnf220	genic	82657
chr7	3210001	3211000	0.84	mmu-mir-290	upstream	7627
chr19	37475001	37476000	0.8398	Kif11	genic	20349
chr6	72877001	72878000	0.8396	Kcmf1	intergenic	27247
chr6	142910001	142911000	0.8396	St8sia1	genic	1972
chr13	40958001	40959000	0.8395	Gcnt2	genic	2500
chr5	135446001	135447000	0.8393	Cldn3	intergenic	15084
chr6	6090001	6091000	0.839	Slc25a13	genic	76118
chr17	33820001	33821000	0.8383	Hnrnpm	genic	2805
chr17	43849001	43850000	0.8383	Cyp39a1	genic	37794
chr19	34730001	34731000	0.8382	Ifit1	downstream	5502
chr16	64885001	64886000	0.8379	Cggbp1	intergenic	25668
chr12	88658001	88659000	0.8378	Sptlc2	genic	7418
chr15	5941001	5942000	0.8378	SNORA17	intergenic	159217
chr1	138524001	138525000	0.8377	Zfp281	genic	1630		Yes
chr8	93428001	93429000	0.8376	Chd9	genic	75265
chr10	117154001	117155000	0.8375	Mdm2	upstream	6187
chr17	37111001	37112000	0.8373	2410137M14Rik	downstream	2646
chr8	25681001	25682000	0.8373	Ido2	genic	4805
chr10	108005001	108006000	0.8372	Syt1	genic	70295
chr5	38980001	38981000	0.8372	AC084322.1	intergenic	13333
chr6	30222001	30223000	0.8372	Ube2h	genic	31539
chr14	122667001	122668000	0.8371	Clybl	genic	86058
chr4	141791001	141792000	0.837	9030409G11Rik	genic	3316
chr6	67062001	67063000	0.837	RP23-129P10.1	intergenic	31353
chr4	107855001	107856000	0.8368	Zyg11a	genic	462
chr11	33430001	33431000	0.8364	AL669814.1	intergenic	16113
chr17	35641001	35642000	0.8363	Pou5f1	upstream	1007
chr11	93908001	93909000	0.8358	Spag9	genic	50596
chr13	110630001	110631000	0.8358	Pde4d	genic	110682
chr6	128232001	128233000	0.8358	Tead4	genic	17831
chr6	52027001	52028000	0.8355	RP23-103L13.1	intergenic	24948
chr12	40722001	40723000	0.8352	Arl4a	downstream	9034
chr5	123608001	123609000	0.8352	Setd1b	genic	5374		Yes
chr14	99909001	99910000	0.835	U1	intergenic	148955
chr19	14948001	14949000	0.835	AC116999.1	intergenic	85039
chr14	106320001	106321000	0.8349	Spry2	intergenic	23965
chr10	59628001	59629000	0.8346	Chst3	intergenic	15282
chr10	77510001	77511000	0.8342	Dnmt3l	genic	4969
chr10	117243001	117244000	0.8342	Rap1b	downstream	7602
chr1	183883001	183884000	0.8341	Enah	genic	47357
chr10	66563001	66564000	0.834	Reep3	upstream	3346
chr13	44116001	44117000	0.8338	RP23-469C2.1	intergenic	99536
chr19	25648001	25649000	0.8338	Dmrt1	genic	29819
chr10	116000001	116001000	0.8337	Cnot2	genic	17556
chr7	87366001	87367000	0.8335	Sema4b	genic	282		Yes
chr2	170597001	170598000	0.8331	Dok5	genic	39694
chr14	49273001	49274000	0.8328	U6	downstream	724
chr17	47708001	47709000	0.8328	Ccnd3	intergenic	21491
chr1	54542001	54543000	0.8327	Pgap1	genic	4451
chr12	103945001	103946000	0.8327	Itpk1	upstream	1922
chr18	38788001	38789000	0.8326	Arhgap26	genic	16576		Yes
chr2	157202001	157203000	0.8325	Manbal	genic	8671
chr1	130756001	130757000	0.8323	U6	intergenic	25486
chr19	4329001	4330000	0.8323	Kdm2a	genic	12831		Yes
chr13	55415001	55416000	0.8322	Nsd1	genic	3686		Yes
chr1	194278001	194279000	0.8321	Kcnh1	genic	55040
chr3	97344001	97345000	0.8317	Chd1l	intergenic	19665
chr5	97632001	97633000	0.8316	AC122916.1	intergenic	60768
chr8	125547001	125548000	0.8316	Galnt2	genic	1321622
chr10	44792001	44793000	0.8315	Prep	genic	4989
chr3	30900001	30901000	0.8315	Prkci	genic	5332
chr5	118884001	118885000	0.8313	AC132338.1	intergenic	67849
chr6	129314001	129315000	0.8313	Clec12a	genic	321		Yes
chr12	4904001	4905000	0.8312	Ubxn2a	genic	9511
chr6	72758001	72759000	0.8312	Tcf7l1	intergenic	18753
chr11	62028001	62029000	0.8311	Cytsb	genic	7515
chr13	91009001	91010000	0.8311	AC108947.1	intergenic	13156
chr18	77305001	77306000	0.8311	Pias2	genic	1054
chr11	101543001	101544000	0.831	Arl4d	intergenic	13855
chr13	4770001	4771000	0.831	Gm5444	overlapTSS	105		Yes
chr2	162877001	162878000	0.8309	Mybl2	upstream	2423
chr6	148940001	148941000	0.8309	Dennd5b	genic	3408		Yes
chr14	117268001	117269000	0.8308	Gpc6	intergenic	55519
chr2	160297001	160298000	0.8307	RP23-152H17.2	intergenic	96115
chr10	6221001	6222000	0.8305	Mthfd1l	genic	41541
chr14	27860001	27861000	0.8305	Il17rd	genic	7814
chr6	52056001	52057000	0.8305	RP23-103L13.1	genic	3053		Yes
chr8	109811001	109812000	0.8303	Nfat5	upstream	5370
chr3	137443001	137444000	0.8302	U6	intergenic	64273
chr6	8295001	8296000	0.8301	RP23-31E23.3	genic	85713
chr7	118481001	118482000	0.8301	Galntl4	intergenic	133175
chr2	152003001	152004000	0.83	RP23-452D3.2	downstream	7027
chr12	54575001	54576000	0.8298	Npas3	genic	225338
chr16	13749001	13750000	0.8298	RP23-331D17.2	intergenic	11328
chr17	31943001	31944000	0.8297	Sik1	intergenic	37193
chr9	20787001	20788000	0.8295	S1pr2	upstream	5834
chr7	4854001	4855000	0.8294	AC157563.2	downstream	6682
chr2	171104001	171105000	0.8293	RP23-117M21.1	downstream	7151
chr14	9236001	9237000	0.8285	Oit1	intergenic	24724
chr3	122641001	122642000	0.8285	Usp53	genic	4482
chr10	40083001	40084000	0.8284	Cdk19	genic	13887
chr3	133197001	133198000	0.8284	Tet2	genic	9332
chr6	77554001	77555000	0.8282	Ctnna2	genic	374693
chr2	149624001	149625000	0.8281	RP24-87G15.2	overlapTSS	436		Yes
chr7	31249001	31250000	0.828	Nphs1	genic	4257
chr7	125262001	125263000	0.828	Arl6ip1	genic	413		Yes
chr18	68317001	68318000	0.8279	D18Ertd653e	genic	97203
chr15	37907001	37908000	0.8277	Ubr5	genic	9918		Yes
chr7	136564001	136565000	0.8275	Ppapdc1a	intergenic	29079
chr2	146456001	146457000	0.8272	RP23-402L5.1	intergenic	84157
chr1	33997001	33998000	0.827	Dst	genic	31876
chr17	31444001	31445000	0.827	Slc37a1	genic	10299		Yes
chr7	38813001	38814000	0.827	C80913	upstream	8440
chr11	60255001	60256000	0.8269	4933439F18Rik	genic	8429		Yes
chr15	41714001	41715000	0.8269	Abra	intergenic	12787
chr11	68207001	68208000	0.8268	Ntn1	genic	6325
chr14	28160001	28161000	0.8268	Arhgef3	genic	56090
chr19	57651001	57652000	0.8266	Atrnl1	intergenic	33524
chr18	82948001	82949000	0.8265	AC113104.1	intergenic	76286
chr12	87807001	87808000	0.8263	Esrrb	genic	54570
chr10	47237001	47238000	0.8262	U1	intergenic	678688
chr9	58120001	58121000	0.8262	Stoml1	downstream	9676
chr9	74845001	74846000	0.8261	BC031353	genic	21083
chr10	56100001	56101000	0.826	Gja1	genic	2865
chr6	148941001	148942000	0.8258	Dennd5b	genic	4408		Yes
chr11	88581001	88582000	0.8257	RP23-393B19.1	genic	1042		Yes
chr6	125454001	125455000	0.8257	AC153580.1	genic	4153
chr1	4844001	4845000	0.8256	Lypla1	genic	31851
chr8	128028001	128029000	0.8256	Sipa1l2	intergenic	11391
chr10	83845001	83846000	0.8255	Nuak1	genic	11351
chr2	146127001	146128000	0.8254	Ralgapa2	genic	61386
chr8	44376001	44377000	0.8254	Zfp42	downstream	3422
chr12	42113001	42114000	0.8252	Immp2l	genic	362324
chr1	34167001	34168000	0.8249	Dst	genic	71881
chr5	64322001	64323000	0.8249	Rell1	genic	21866		Yes
chr11	26029001	26030000	0.8248	RP23-306I3.1	genic	80569
chr2	154719001	154720000	0.8248	a	genic	101863
chr4	104995001	104996000	0.8248	RP23-104G20.2	intergenic	51059
chr13	16921001	16922000	0.8246	5033411D12Rik	intergenic	27689
chr1	183672001	183673000	0.8243	Dnahc14	genic	2882		Yes
chr4	135137001	135138000	0.8243	U6	upstream	1663
chr11	53111001	53112000	0.8242	Hspa4	genic	1959
chr2	181667001	181668000	0.8241	AL928734.1	intergenic	28997
chr3	30953001	30954000	0.8241	Prkci	downstream	1338
chr17	36076001	36077000	0.824	CR974451.2	upstream	3106
chr16	73097001	73098000	0.8238	Robo1	intergenic	74661
chr1	77469001	77470000	0.8235	Epha4	genic	41663
chr12	36326001	36327000	0.8235	Ahr	intergenic	106291
chr16	20372001	20373000	0.8235	Abcc5	genic	40625		Yes
chr5	107203001	107204000	0.8233	Hfm1	intergenic	65211
chr9	40601001	40602000	0.8233	Hspa8	upstream	7067
chr9	70665001	70666000	0.8233	Lipc	genic	18942
chr4	82189001	82190000	0.8232	Nfib	genic	44776
chr8	107757001	107758000	0.823	D230025D16Rik	genic	7956
chr3	100969001	100970000	0.8229	RP23-434L7.1	intergenic	40782
chr10	68258001	68259000	0.8228	Tmem26	intergenic	14639
chr8	67732001	67733000	0.8228	BC030870	intergenic	78690
chr19	57441001	57442000	0.8227	Fam160b1	genic	5467
chr10	41550001	41551000	0.8224	Sesn1	genic	19621
chr2	93768001	93769000	0.8224	RP23-375N21.1	intergenic	11456
chr8	129081001	129082000	0.8223	AC118255.1	upstream	8870
chr4	59571001	59572000	0.8221	AL824704.1	downstream	8504
chr8	121320001	121321000	0.822	Cdh13	genic	512368
chr5	14002001	14003000	0.8219	Sema3e	intergenic	22276
chr1	153194001	153195000	0.8217	Ivns1abp	genic	2373
chr2	131709001	131710000	0.8216	Lamr1-ps1	intergenic	19822
chr7	87891001	87892000	0.8211	Iqgap1	genic	33328
chr11	7323001	7324000	0.8208	RP23-20C9.3	intergenic	132624
chr3	135778001	135779000	0.8208	Bank1	genic	61671
chr12	88286001	88287000	0.8204	2310044G17Rik	upstream	1364
chr16	8832001	8833000	0.8204	1810013L24Rik	genic	1807
chr10	20822001	20823000	0.8203	Myb	intergenic	21736
chr11	117834001	117835000	0.8203	Socs3	upstream	2640
chr2	171056001	171057000	0.8203	RP23-117M21.1	genic	37232
chr11	107297001	107298000	0.82	Pitpnc1	genic	34013
chr5	76751001	76752000	0.8199	Pdcl2	genic	8158
chr7	103364001	103365000	0.8199	Odz4	genic	44247
chr8	91591001	91592000	0.8199	Sall1	intergenic	22940
chr4	55476001	55477000	0.8198	RP23-120N11.5	genic	1686
chr10	66380001	66381000	0.8197	AC153382.2	genic	2006
chr1	63185001	63186000	0.8196	RP23-13C17.1	genic	18864
chr19	21969001	21970000	0.8196	Tmem2	intergenic	36184
chr10	119607001	119608000	0.8195	Irak3	genic	28297		Yes
chr13	110467001	110468000	0.8192	Pde4d	genic	273682
chr2	59460001	59461000	0.8192	Tanc1	genic	9902
chr8	119987001	119988000	0.8191	4933407C03Rik	downstream	3690
chr6	143091001	143092000	0.8189	Etnk1	intergenic	23750
chr7	26088001	26089000	0.8188	Prr19	genic	152		Yes
chr19	23211001	23212000	0.8187	AC121973.1	downstream	794
chr5	110866001	110867000	0.8187	Fbrsl1	genic	10505
chr13	17936001	17937000	0.8186	U6	intergenic	34470
chr10	19611001	19612000	0.8185	Pex7	genic	15495
chr3	126152001	126153000	0.8185	Arsj	downstream	8709
chr14	119113001	119114000	0.8184	Abcc4	upstream	7574
chr16	93463001	93464000	0.8184	mmu-mir-802	intergenic	92940
chrX	20452001	20453000	0.8184	Syn1	genic	14364
chr13	85286001	85287000	0.8183	Ccnh	intergenic	42082
chr2	71189001	71190000	0.8183	Slc25a12	genic	15806
chr11	79951001	79952000	0.8182	1110002N22Rik	genic	821		Yes
chr12	118286001	118287000	0.818	Ptprn2	genic	228266
chr1	134916001	134917000	0.8179	Mdm4	genic	4925		Yes
chr4	147974001	147975000	0.8179	Masp2	upstream	1649
chr12	105671001	105672000	0.8178	SNORA17	intergenic	13391
chr2	165806001	165807000	0.8178	RP23-108D12.6	genic	3744		Yes
chr4	128728001	128729000	0.8177	RP23-269B7.6	genic	660		Yes
chr10	92279001	92280000	0.8174	4930485B16Rik	intergenic	80067
chr3	41300001	41301000	0.8174	SNORD22	intergenic	54612
chr1	36071001	36072000	0.8173	Hs6st1	intergenic	53245
chr14	86796001	86797000	0.8173	U1	intergenic	11329	Positive
chr17	37110001	37111000	0.8172	H2-M6-ps	upstream	1660
chr9	20782001	20783000	0.8172	S1pr2	upstream	834
chr6	140554001	140555000	0.8171	Plekha5	downstream	9197
chr4	105133001	105134000	0.817	RP23-48A7.1	intergenic	49837
chr4	130195001	130196000	0.817	Pum1	intergenic	23236
chr10	107728001	107729000	0.8168	Ppp1r12a	intergenic	13370
chr12	72561001	72562000	0.8168	RP23-50H15.2	intergenic	138354
chr11	66746001	66747000	0.8167	RP23-67J22.2	genic	13588
chr3	135208001	135209000	0.8167	Manba	genic	9530
chr7	38815001	38816000	0.8167	C80913	intergenic	10440
chr1	188746001	188747000	0.8166	D1Pas1	intergenic	44295
chr1	6448001	6449000	0.8165	St18	intergenic	28312
chr9	31903001	31904000	0.8165	Arhgap32	intergenic	111785
chr2	154291001	154292000	0.8164	Cbfa2t2	genic	28784
chr2	26314001	26315000	0.8163	RP23-306D20.11	genic	101		Yes
chr13	34919001	34920000	0.8162	Prpf4b	intergenic	47398
chr9	55060001	55061000	0.8161	Nrg4	genic	70394
chr15	81493001	81494000	0.816	L3mbtl2	upstream	386
chr16	16088001	16089000	0.816	2310008H04Rik	genic	57944
chr8	114173001	114174000	0.816	Zfp1	genic	5567
chr10	21569001	21570000	0.8159	AC158614.1	upstream	4344
chr17	17578001	17579000	0.8159	Lix1	genic	17351
chr13	19661001	19662000	0.8157	Epdr1	intergenic	21587
chr15	83272001	83273000	0.8156	Pacsin2	genic	22000
chr3	130849001	130850000	0.8156	Lef1	genic	35612
chr16	13951001	13952000	0.8155	Mpv17l	downstream	1289
chr3	83824001	83825000	0.8155	D930015E06Rik	genic	19083
chr9	78207001	78208000	0.8154	Gsta2	upstream	3406
chr10	21421001	21422000	0.8152	Gm5420	downstream	7217
chr10	111837001	111838000	0.8151	Kcnc2	genic	65360
chr4	98405001	98406000	0.8151	L1td1	downstream	1587
chr17	44119001	44120000	0.815	Rcan2	genic	56465
chr7	73018001	73019000	0.815	Pcsk6	genic	10902
chr8	18480001	18481000	0.815	SNORA17	intergenic	31515
chr10	66546001	66547000	0.8147	Reep3	genic	12655
chr2	59471001	59472000	0.8147	Tanc1	genic	20902
chr4	82076001	82077000	0.8145	Nfib	genic	74674
chr13	96302001	96303000	0.8144	F2rl1	upstream	6819
chr19	23206001	23207000	0.8144	AC121973.1	upstream	2390
chr15	79350001	79351000	0.8143	Kdelr3	genic	3146
chr4	137878001	137879000	0.8143	Pink1	genic	3222
chr1	166422001	166423000	0.8142	AC158943.1	intergenic	10438
chr14	50067001	50068000	0.8142	Slc35f4	genic	77540
chr9	20432001	20433000	0.8141	Fbxl12	genic	9439
chr7	146048001	146049000	0.8136	Ppp2r2d	genic	10239
chr11	107213001	107214000	0.8135	Pitpnc1	genic	118013
chr15	38242001	38243000	0.8135	Klf10	intergenic	11540
chr4	141125001	141126000	0.8132	Fblim1	downstream	5977
chr2	26298001	26299000	0.8131	Sec16a	genic	1734
chr10	66364001	66365000	0.813	AC153382.2	intergenic	10237
chr5	72856001	72857000	0.8129	Corin	genic	38447
chr7	148144001	148145000	0.8129	Ifitm2	upstream	2141
chrX	154039001	154040000	0.8129	RP23-22J3.6	downstream	1965
chr12	40723001	40724000	0.8127	Arl4a	downstream	8034
chr3	83784001	83785000	0.8127	D930015E06Rik	genic	59083
chr5	113759001	113760000	0.8127	mmu-mir-469	intergenic	12106
chr2	20417001	20418000	0.8124	Etl4	genic	248443
chr2	165795001	165796000	0.8123	RP23-108D12.6	downstream	6257
chr11	97150001	97151000	0.8122	RP23-81D2.6	downstream	5792
chr2	65686001	65687000	0.8122	Csrnp3	genic	2177
chr10	58816001	58817000	0.8121	P4ha1	genic	19052
chr10	59021001	59022000	0.8121	Ccdc109a	genic	57440
chr19	32269001	32270000	0.8119	Sgms1	genic	71784
chr6	4930001	4931000	0.8119	Ppp1r9a	genic	76681
chr7	56704001	56705000	0.8118	Nav2	genic	3328
chr16	22413001	22414000	0.8117	Etv5	genic	25691		Yes
chr4	130187001	130188000	0.8117	Nkain1	intergenic	18609
chr6	83000001	83001000	0.8117	Loxl3	genic	1556		Yes
chr19	38138001	38139000	0.8116	Cep55	genic	8471
chr4	123301001	123302000	0.8116	Macf1	genic	59603
chr7	104578001	104579000	0.8114	Thrsp	intergenic	11761
chr8	89412001	89413000	0.8113	N4bp1	upstream	2844
chr2	104658001	104659000	0.8112	Qser1	upstream	1148
chr13	51148001	51149000	0.8111	AC160122.1	upstream	8935
chr15	55709001	55710000	0.8111	Sntb1	genic	28504
chr3	144263001	144264000	0.8111	2012-09-15	downstream	2357
chr1	158892001	158893000	0.8109	Ralgps2	intergenic	22337
chr8	128226001	128227000	0.8108	2310079N02Rik	intergenic	26863
chr10	18138001	18139000	0.8107	Nhsl1	genic	27873		Yes
chr11	22836001	22837000	0.8107	Commd1	genic	45090
chr2	29356001	29357000	0.8105	Med27	genic	23313		Yes
chr8	14015001	14016000	0.8105	Erich1	intergenic	11565
chr4	130196001	130197000	0.8104	Pum1	intergenic	22236
chr14	64119001	64120000	0.8102	Tdh	genic	7593		Yes
chr2	70117001	70118000	0.8102	Myo3b	genic	148290
chr3	129249001	129250000	0.8102	Elovl6	genic	13697
chr12	56487001	56488000	0.8101	Psma6	genic	1792
chr1	130289001	130290000	0.81	Dars	genic	23902
chr4	12590001	12591000	0.81	5S_rRNA	intergenic	148853
chr15	102232001	102233000	0.8099	Sp1	upstream	3747
chr5	104155001	104156000	0.8099	Aff1	genic	33608
chr6	72876001	72877000	0.8099	Kcmf1	intergenic	26247
chr9	56395001	56396000	0.8098	Hmg20a	intergenic	50310
chr16	94823001	94824000	0.8097	Dyrk1a	genic	31384
chr1	56754001	56755000	0.8096	Hsfy2	intergenic	59781
chr8	75860001	75861000	0.8096	Large	genic	16439
chr2	109783001	109784000	0.8095	Lgr4	genic	25197
chr10	21568001	21569000	0.8094	AC158614.1	upstream	3344
chr4	118698001	118699000	0.809	RP23-228G24.4	intergenic	24911
chr16	14021001	14022000	0.8089	2900011O08Rik	genic	34304
chr4	21974001	21975000	0.8089	RP23-416G5.3	intergenic	38665
chr15	39478001	39479000	0.8088	Rims2	genic	34486
chr2	129071001	129072000	0.8086	RP23-160G19.5	upstream	112
chr3	25026001	25027000	0.8086	AC124979.1	intergenic	82938
chr4	65991001	65992000	0.8085	Astn2	genic	73517
chr2	123971001	123972000	0.8084	Sema6d	genic	55296
chr4	98514001	98515000	0.8084	RP23-291M22.4	upstream	7305
chr14	58720001	58721000	0.8083	Fgf9	genic	7956
chr15	37168001	37169000	0.8083	Grhl2	genic	5210
chr2	73961001	73962000	0.8083	RP23-238A18.2	intergenic	11814
chr14	12496001	12497000	0.8082	Ptprg	genic	109955
chr14	100609001	100610000	0.8082	RP24-501J23.1	upstream	2361
chr17	80080001	80081000	0.8082	Fam82a1	genic	492		Yes
chr17	10559001	10560000	0.8081	Pacrg	intergenic	35878
chr6	82653001	82654000	0.808	Pole4	genic	1359
chr2	156516001	156517000	0.8079	Dlgap4	genic	9513
chr11	63903001	63904000	0.8078	RP23-78H18.2	downstream	6240
chr4	33601001	33602000	0.8078	Rngtt	intergenic	11412
chr1	141391001	141392000	0.8075	Aspm	downstream	334
chr1	168054001	168055000	0.8075	Dusp27	genic	3029
chr10	42763001	42764000	0.8074	Sobp	genic	40694
chr7	28432001	28433000	0.8073	Ttc9b	upstream	5934
chr19	47525001	47526000	0.8072	Sh3pxd2a	genic	12891
chr17	88558001	88559000	0.8071	Gm4832	intergenic	27655
chr18	46873001	46874000	0.8071	Cdo1	genic	154		Yes
chr4	33425001	33426000	0.8071	Rngtt	genic	27715		Yes
chr8	119868001	119869000	0.8069	4933407C03Rik	genic	86897
chr13	19720001	19721000	0.8068	Sfrp4	genic	3690
chr2	172346001	172347000	0.8065	RP23-228E2.8	intergenic	10810
chr3	148883001	148884000	0.8065	Gm10287	downstream	3420
chr6	23780001	23781000	0.8064	Cadps2	genic	8420
chr9	21572001	21573000	0.8064	Kank2	genic	768	Positive	Yes
chr16	42781001	42782000	0.8063	RP23-283M18.2	genic	55186
chr14	122654001	122655000	0.806	Clybl	genic	73058
chr15	7065001	7066000	0.8059	Gm10050	intergenic	13021
chr10	94638001	94639000	0.8056	Cradd	genic	102		Yes
chr8	119197001	119198000	0.8056	Cdyl2	genic	58891
chr18	77799001	77800000	0.8055	8030462N17Rik	intergenic	72020
chr10	60778001	60779000	0.8054	X99384	downstream	3410
chr11	20491001	20492000	0.8054	Sertad2	genic	5023
chr6	136417001	136418000	0.8054	RP23-100O18.1	intergenic	19276
chr3	100928001	100929000	0.8051	Ptgfrn	intergenic	13800
chr3	25027001	25028000	0.805	AC124979.1	intergenic	81938
chr9	31902001	31903000	0.805	Arhgap32	intergenic	112785
chr2	65260001	65261000	0.8048	Scn3a	intergenic	35320
chr13	6641001	6642000	0.8047	Pfkp	genic	6023
chr2	58906001	58907000	0.8046	Ccdc148	genic	91740
chr18	54879001	54880000	0.8044	AC129179.1	intergenic	20170
chr5	75196001	75197000	0.8044	AC120865.2	intergenic	65526
chr19	23542001	23543000	0.8042	Mamdc2	intergenic	19113
chr5	104863001	104864000	0.8041	Spp1	upstream	137
chr18	61793001	61794000	0.804	AC148011.4	upstream	5307
chr12	27749001	27750000	0.8039	Gm9866	intergenic	75661
chr2	31017001	31018000	0.8039	Gpr107	genic	9165
chr3	83983001	83984000	0.8039	Trim2	genic	18640
chr5	107202001	107203000	0.8039	Hfm1	intergenic	66211
chr9	49559001	49560000	0.8039	Ncam1	genic	46834
chr13	98350001	98351000	0.8038	AC124581.1	intergenic	83998
chr3	96378001	96379000	0.8035	AC122037.6	upstream	1907
chr3	37565001	37566000	0.8032	Spry1	intergenic	21481
chr14	122833001	122834000	0.803	Gm5089	downstream	76
chr2	50905001	50906000	0.8029	Rnd3	intergenic	79958
chr4	82976001	82977000	0.8029	Ttc39b	upstream	5842
chr4	84810001	84811000	0.8029	RP23-158E10.1	intergenic	11431
chr9	92155001	92156000	0.8029	Plscr1	genic	10106
chr2	83473001	83474000	0.8027	Zc3h15	intergenic	10592
chr2	44381001	44382000	0.8025	Gtdc1	intergenic	37932
chr4	137153001	137154000	0.8025	Usp48	genic	3334
chr7	109348001	109349000	0.8023	Nup98	genic	9634
chr9	55446001	55447000	0.8023	Scaper	genic	48311
chr12	59574001	59575000	0.8022	Clec14a	intergenic	204180
chr1	129680001	129681000	0.8021	Ccnt2	genic	9260
chr9	42940001	42941000	0.8021	Pou2f3	genic	7979
chrX	12504001	12505000	0.8021	RP23-354L12.1	upstream	8998
chr16	22253001	22254000	0.8019	Tra2b	genic	8379
chr2	129004001	129005000	0.8018	RP24-388N11.3	genic	1368		Yes
chr3	27053001	27054000	0.8018	AC121099.1	genic	53		Yes
chr2	135385001	135386000	0.8016	RP24-364H2.1	genic	23320
chr17	24932001	24933000	0.8015	4930528F23Rik	intergenic	33014
chr6	7703001	7704000	0.8014	Asns	intergenic	59747
chr5	63966001	63967000	0.8013	3110047P20Rik	intergenic	73342
chr12	72398001	72399000	0.8011	Dact1	intergenic	11871	Positive
chr16	92216001	92217000	0.8011	Kcne2	intergenic	75634
chr1	142331001	142332000	0.8009	Kcnt2	genic	174656
chr4	10326001	10327000	0.8009	RP23-172G14.1	intergenic	38962
chr8	87997001	87998000	0.8009	Gpt2	intergenic	18475
chr5	122719001	122720000	0.8008	Tctn1	upstream	4532
chr2	152618001	152619000	0.8006	Bcl2l1	genic	24949
chr10	79513001	79514000	0.8005	Gpx4	genic	3090
chr18	77381001	77382000	0.8005	Pias2	genic	10539
chr9	78222001	78223000	0.8004	Ooep	downstream	916
chr1	138467001	138468000	0.8003	AC126606.1	intergenic	19147
chr14	12940001	12941000	0.8	Ptprg	genic	133555
chr2	135388001	135389000	0.8	RP24-364H2.1	genic	20320
chr3	68963001	68964000	0.7996	Kpna4	intergenic	31966
chr11	76108001	76109000	0.7995	Nxn	genic	37301
chr10	21862001	21863000	0.7994	E030030I06Rik	genic	5629
chr2	81689001	81690000	0.7993	Zfp804a	intergenic	203379
chrX	114413001	114414000	0.7993	RP23-450H23.1	downstream	9850
chr10	77065001	77066000	0.7992	Sumo3	upstream	2842
chr10	111016001	111017000	0.7991	AC158595.1	downstream	6775
chr5	81948001	81949000	0.7991	Lphn3	genic	276659
chr19	53447001	53448000	0.7989	Mxi1	genic	2300		Yes
chr11	20127001	20128000	0.7988	Cep68	genic	39		Yes
chr2	157220001	157221000	0.7988	Manbal	genic	1499
chr4	128631001	128632000	0.7988	Adc	genic	7664
chr12	55279001	55280000	0.7987	Egln3	genic	32		Yes
chr7	105121001	105122000	0.7987	Gdpd4	genic	52536		Yes
chr19	28209001	28210000	0.7986	Glis3	intergenic	123341
chr12	73638001	73639000	0.7984	1810048J11Rik	genic	657
chr8	89259001	89260000	0.7984	Siah1a	genic	9833
chr8	46331001	46332000	0.7983	F11	genic	4477		Yes
chr13	12025001	12026000	0.7982	Ryr2	genic	173212
chr14	117297001	117298000	0.7982	Gpc6	intergenic	26519
chr16	22160001	22161000	0.7982	Igf2bp2	genic	2372		Yes
chr12	56606001	56607000	0.798	Nfkbia	intergenic	12457
chr7	30981001	30982000	0.7978	Capns1	upstream	818
chr17	45900001	45901000	0.7977	AC165259.1	genic	17200
chr11	66830001	66831000	0.7974	RP23-67J22.5	downstream	4874
chr12	72451001	72452000	0.7974	RP23-50H15.2	intergenic	28354
chr3	137442001	137443000	0.7973	U6	intergenic	63273
chr6	143178001	143179000	0.7973	AC132955.1	upstream	8033
chr11	102190001	102191000	0.7972	Ubtf	upstream	9214
chrX	49520001	49521000	0.7972	Gpc4	upstream	1572
chr1	11320001	11321000	0.7971	Prex2	intergenic	31419
chr5	147967001	147968000	0.7971	Gsx1	intergenic	32272
chr18	13039001	13040000	0.797	Osbpl1a	genic	60350
chr3	40903001	40904000	0.797	Pgrmc2	intergenic	16033
chr10	66432001	66433000	0.7968	Reep3	intergenic	43432
chr1	136467001	136468000	0.7967	Kdm5b	genic	10253
chr7	56239001	56240000	0.7964	Nav2	genic	19265
chr4	123205001	123206000	0.7962	Macf1	genic	16074
chr4	123304001	123305000	0.7962	Macf1	genic	56603
chr11	50388001	50389000	0.7961	RP23-370G8.1	intergenic	23800
chr19	16539001	16540000	0.7961	Gna14	genic	28749
chr15	55096001	55097000	0.796	U7	upstream	1843
chr7	114483001	114484000	0.796	AC127431.1	intergenic	19724
chr8	114289001	114290000	0.796	Cfdp1	downstream	2373
chr2	29487001	29488000	0.7959	Rapgef1	genic	11761
chr2	29522001	29523000	0.7958	Rapgef1	genic	46761
chr3	9644001	9645000	0.7958	Zfp704	intergenic	33916
chr17	81035001	81036000	0.7957	Map4k3	genic	55149
chr13	115051001	115052000	0.7952	Ndufs4	intergenic	26859
chr2	59452001	59453000	0.7951	Tanc1	genic	1902
chr6	127685001	127686000	0.795	Prmt8	genic	33490
chr1	138576001	138577000	0.7949	AC125186.3	intergenic	15788
chr6	23360001	23361000	0.7946	Cadps2	genic	147228		Yes
chr14	12947001	12948000	0.7945	Ptprg	genic	126555
chr11	71990001	71991000	0.7942	4933427D14Rik	genic	22570		Yes
chr17	80552001	80553000	0.7942	Galm	genic	25190
chr2	45081001	45082000	0.7941	RP23-181C9.1	intergenic	102752
chr9	37292001	37293000	0.7941	BC024479	upstream	3906
chr2	115550001	115551000	0.7938	BC052040	genic	53504
chr9	78217001	78218000	0.7938	Dppa5a	upstream	1017
chr18	46877001	46878000	0.7937	Cdo1	genic	4154
chr12	72478001	72479000	0.7936	RP23-50H15.2	intergenic	55354
chr12	73752001	73753000	0.7936	Dhrs7	genic	603
chr2	30924001	30925000	0.7936	Fnbp1	genic	42275
chr6	29977001	29978000	0.7935	1700080G18Rik	intergenic	19533
chr3	68281001	68282000	0.7933	Schip1	intergenic	16130
chr7	34950001	34951000	0.7933	Uba2	genic	2594		Yes
chr17	51978001	51979000	0.7932	Satb1	upstream	5386
chr18	38789001	38790000	0.7932	Arhgap26	genic	15576
chr5	53946001	53947000	0.7932	Rbpj	upstream	18
chr14	122503001	122504000	0.7931	AC164315.2	genic	2196		Yes
chr1	165948001	165949000	0.793	2810422O20Rik	intergenic	20627
chr16	8758001	8759000	0.793	Usp7	genic	33401
chr4	131711001	131712000	0.7929	RP23-335B9.4	upstream	6202
chr10	95105001	95106000	0.7927	AC153937.1	intergenic	29625
chr8	37599001	37600000	0.7927	6430573F11Rik	intergenic	21627
chr4	149820001	149821000	0.7926	Rere	genic	164246
chr5	144847001	144848000	0.7926	Lmtk2	intergenic	13305
chr1	182820001	182821000	0.7925	Lefty2	upstream	2239
chr11	55771001	55772000	0.7924	RP23-339O7.1	genic	112350
chr18	61405001	61406000	0.7924	Pde6a	genic	24865		Yes
chr2	121468001	121469000	0.7924	Frmd5	genic	96736
chr4	45667001	45668000	0.7924	RP23-155P8.1	intergenic	11825
chr7	107650001	107651000	0.7924	Ucp2	genic	471		Yes
chrX	82324001	82325000	0.7924	Dmd	genic	126480
chr13	20531001	20532000	0.7923	Elmo1	genic	166397
chr3	129254001	129255000	0.7923	Elovl6	genic	18697
chr4	137023001	137024000	0.7923	Hspg2	upstream	684
chr11	119789001	119790000	0.7922	RP24-225K18.6	downstream	7117
chr1	36070001	36071000	0.7921	Hs6st1	intergenic	54245
chr10	5860001	5861000	0.792	RP24-192F16.1	genic	3039
chr12	25680001	25681000	0.7919	Kidins220	genic	20204
chr6	100285001	100286000	0.7919	Rybp	intergenic	47566
chrY	2765001	2766000	0.7919	AC130839.1	intergenic	596903
chr10	57197001	57198000	0.7914	AC153823.1	downstream	187
chr8	113770001	113771000	0.7914	Glg1	genic	12116
chr9	37293001	37294000	0.7914	BC024479	upstream	2906
chr5	77339001	77340000	0.7913	Ppat	downstream	2274
chr7	135223001	135224000	0.7913	Itgam	genic	16847		Yes
chr6	124385001	124386000	0.791	Clstn3	genic	4224
chr11	53613001	53614000	0.7909	RP23-303F24.3	genic	15208
chr1	58245001	58246000	0.7907	Aox3	genic	11542		Yes
chr18	47634001	47635000	0.7907	Sema6a	intergenic	105477
chr19	22898001	22899000	0.7907	Trpm3	genic	165372
chr4	57793001	57794000	0.7906	Palm2-Akap2	genic	115854
chr6	64975001	64976000	0.7906	Smarcad1	intergenic	16661
chr14	68378001	68379000	0.7905	Dock5	genic	8016
chr10	21465001	21466000	0.7904	Gm5420	intergenic	51217	Positive
chr10	36331001	36332000	0.7904	Hs3st5	genic	104376
chr2	140502001	140503000	0.7901	Macrod2	genic	280956
chr5	66618001	66619000	0.7901	AC132284.1	intergenic	28339
chr3	102949001	102950000	0.79	Dennd2c	genic	17522
chr4	123302001	123303000	0.79	Macf1	genic	58603
chr5	148681001	148682000	0.79	Pomp	genic	5354		Yes
chr13	67945001	67946000	0.7899	Gm10037	downstream	951
chr17	48051001	48052000	0.7899	Foxp4	genic	9594
chr3	129246001	129247000	0.7899	Elovl6	genic	10697
chr9	69991001	69992000	0.7899	Fam81a	upstream	634
chr6	67186001	67187000	0.7898	RP23-265P8.1	intergenic	29840
chr8	34554001	34555000	0.7898	5930422O12Rik	intergenic	11530
chr3	27602001	27603000	0.7896	Fndc3b	genic	6361
chr6	85232001	85233000	0.7889	Sfxn5	genic	50416
chr7	30767001	30768000	0.7889	Zfp568	upstream	974
chr17	81208001	81209000	0.7888	AC169501.1	intergenic	80139
chr6	13698001	13699000	0.7888	AC139884.2	intergenic	70035
chr12	88244001	88245000	0.7887	6430527G18Rik	intergenic	19154
chr10	33956001	33957000	0.7886	Dse	intergenic	28480
chr10	121179001	121180000	0.7886	BC048403	genic	2008
chr13	120219001	120220000	0.7885	Paip1	genic	1594		Yes
chr4	53853001	53854000	0.7885	Tmem38b	genic	14084		Yes
chr6	5435001	5436000	0.7883	Pdk4	genic	1650		Yes
chr1	58247001	58248000	0.7882	Aox3	genic	9542
chr13	75904001	75905000	0.7882	Ell2	genic	4804
chr1	71082001	71083000	0.7881	Bard1	genic	7929
chr16	25584001	25585000	0.788	Trp63	intergenic	98849
chr19	23243001	23244000	0.788	Klf9	downstream	1600
chr3	95467001	95468000	0.788	Mcl1	genic	98		Yes
chr13	114359001	114360000	0.7879	Snx18	intergenic	22393
chr7	147134001	147135000	0.7878	AC107822.5	upstream	1295
chr8	114467001	114468000	0.7877	Gabarapl2	genic	2398
chr17	85501001	85502000	0.7874	1700106N22Rik	genic	11055
chr4	85692001	85693000	0.7874	U6	upstream	2603
chr2	105532001	105533000	0.7873	Pax6	genic	4517		Yes
chr10	38826001	38827000	0.7872	Lama4	genic	2994
chr11	71578001	71579000	0.7871	Wscd1	genic	13814
chr4	137334001	137335000	0.7871	Alpl	genic	17299
chr10	6454001	6455000	0.787	Plekhg1	genic	74763
chr11	7322001	7323000	0.787	RP23-20C9.3	intergenic	131624
chr2	20505001	20506000	0.787	Etl4	genic	160443
chr13	40947001	40948000	0.7868	Gcnt2	upstream	7501
chr4	140722001	140723000	0.7867	Fbxo42	genic	18173
chr1	84858001	84859000	0.7866	Fbxo36	genic	21585
chr11	73132001	73133000	0.7866	Aspa	genic	5136		Yes
chr17	80341001	80342000	0.7866	Atl2	intergenic	45538
chr2	84462001	84463000	0.7866	Ctnnd1	genic	21773		Yes
chr12	88240001	88241000	0.7864	6430527G18Rik	intergenic	15154
chr3	93216001	93217000	0.7864	Rptn	intergenic	12637
chr1	115861001	115862000	0.7862	AC122932.1	upstream	290
chr18	24152001	24153000	0.7862	Zfp35	genic	3868
chr3	133188001	133189000	0.7862	Tet2	genic	18332
chr1	38880001	38881000	0.786	Lonrf2	genic	11935
chr3	101887001	101888000	0.7859	Casq2	upstream	2338
chr2	38710001	38711000	0.7857	Nr6a1	genic	72208
chr2	169554001	169555000	0.7857	Tshz2	genic	95330
chr4	57288001	57289000	0.7857	Ptpn3	genic	25709
chr11	8489001	8490000	0.7856	Tns3	genic	74538
chr19	23242001	23243000	0.7856	Klf9	downstream	600
chr5	39089001	39090000	0.7855	U6	downstream	945
chr4	120487001	120488000	0.7853	Nfyc	genic	317
chr8	67111001	67112000	0.7851	Cpe	genic	39646
chr1	169566001	169567000	0.785	Rxrg	genic	2754
chr12	111709001	111710000	0.7849	Ppp2r5c	genic	23483
chr12	118922001	118923000	0.7847	Rapgef5	genic	72118
chr5	102482001	102483000	0.7847	Wdfy3	genic	15940
chr14	61576001	61577000	0.7845	Tnfrsf19	downstream	5712
chr16	84780001	84781000	0.7845	Jam2	genic	5633
chr4	55147001	55148000	0.7844	RP23-428B12.2	genic	2921
chr5	22080001	22081000	0.7843	AC123661.1	genic	23751
chr5	27748001	27749000	0.7843	Dpp6	genic	304000
chr1	34000001	34001000	0.7842	Dst	genic	34876
chr18	32241001	32242000	0.7841	Iws1	genic	13608
chr2	58481001	58482000	0.7841	Upp2	genic	5692
chr1	136671001	136672000	0.784	Ppp1r12b	genic	19766
chr14	77030001	77031000	0.784	Serp2	intergenic	73336
chr19	32335001	32336000	0.7838	Sgms1	genic	127002
chr2	71493001	71494000	0.7837	Gm1631	intergenic	63446
chr13	5844001	5845000	0.7836	Klf6	intergenic	15735
chr14	100858001	100859000	0.7836	SNORA17	intergenic	40168
chr2	43221001	43222000	0.7836	RP23-391P24.1	intergenic	151986
chr5	118894001	118895000	0.7833	AC132338.1	intergenic	57849
chr7	25664001	25665000	0.7833	Dmrtc2	downstream	1331
chr1	157959001	157960000	0.7832	Fam163a	genic	35905
chr15	8648001	8649000	0.7831	Slc1a3	genic	11764
chr3	101519001	101520000	0.7831	BC037703	intergenic	96999
chr7	80367001	80368000	0.7831	Rgma	intergenic	152406
chr17	29588001	29589000	0.783	AC163629.1	downstream	9841
chr1	60909001	60910000	0.7829	Ctla4	intergenic	33844
chr19	11373001	11374000	0.7829	AC134839.2	genic	376		Yes
chr9	118491001	118492000	0.7829	Golga4	genic	360		Yes
chr1	154119001	154120000	0.7827	Tsen15	intergenic	97865
chr17	11725001	11726000	0.7827	Park2	genic	465010
chr14	35173001	35174000	0.7826	2200001I15Rik	upstream	4382
chr2	154250001	154251000	0.7826	Cbfa2t2	intergenic	11217
chr2	162856001	162857000	0.7826	Ift52	genic	12911		Yes
chr6	31071001	31072000	0.7826	RP23-459L15.2	intergenic	16355
chr13	48419001	48420000	0.7824	AC123857.1	intergenic	49748
chr3	92967001	92968000	0.7824	Crnn	intergenic	13608
chr17	31948001	31949000	0.7823	Sik1	intergenic	32193
chr6	101929001	101930000	0.7822	Gm9871	intergenic	177025
chr7	146913001	146914000	0.7822	AC141643.1	downstream	7189
chr9	67108001	67109000	0.7822	Tln2	genic	42058
chr3	133178001	133179000	0.7821	Tet2	genic	28332
chr18	30849001	30850000	0.782	AC102572.1	intergenic	79125
chr3	144352001	144353000	0.782	Sh3glb1	downstream	1032
chr9	110852001	110853000	0.782	Lrrc2	upstream	1049
chr1	158598001	158599000	0.7817	Tor3a	genic	5487
chr18	39082001	39083000	0.7815	Arhgap26	genic	187188
chr19	14751001	14752000	0.7815	U4	intergenic	40848
chr7	152044001	152045000	0.7815	Fgf4	upstream	2291
chr14	32731001	32732000	0.7814	RP23-476N23.1	genic	11065
chr10	33942001	33943000	0.7813	Dse	intergenic	14480
chr13	15914001	15915000	0.7813	Gli3	intergenic	92142
chr17	66834001	66835000	0.7813	Rab12	downstream	8852
chr8	73171001	73172000	0.7811	Pgpep1	downstream	1784
chr7	26217001	26218000	0.781	AC162443.1	downstream	9171
chr15	10617001	10618000	0.7809	Rai14	genic	25295
chr3	100900001	100901000	0.7809	Ptgfrn	genic	13201
chr10	85006001	85007000	0.7808	Btbd11	genic	116037
chr2	20580001	20581000	0.7808	Etl4	genic	85443
chr19	44355001	44356000	0.7807	Scd2	intergenic	12164
chr3	101437001	101438000	0.7807	Atp1a1	intergenic	28475
chr15	61938001	61939000	0.7806	Pvt1	genic	68399		Yes
chr7	129650001	129651000	0.7806	Prkcb	genic	126913
chr15	74489001	74490000	0.7804	Arc	downstream	9513
chr4	57704001	57705000	0.7804	Palm2	genic	19888	Positive	Yes
chr19	44123001	44124000	0.7802	Erlin1	genic	13563		Yes
chr2	29525001	29526000	0.7802	Rapgef1	genic	49761
chr5	39087001	39088000	0.7802	U6	downstream	2945
chr4	135604001	135605000	0.7801	Rpl11	genic	3600
chr6	100340001	100341000	0.78	Rybp	intergenic	102566
chr2	181663001	181664000	0.7799	RP23-409P4.1	intergenic	29584
chr4	58555001	58556000	0.7798	Lpar1	genic	10425
chr18	76833001	76834000	0.7797	Ier3ip1	intergenic	334756
chr4	33083001	33084000	0.7796	Rragd	genic	12989		Yes
chr5	102142001	102143000	0.7794	Nkx6-1	intergenic	48271
chr9	40603001	40604000	0.7794	Hspa8	upstream	5067
chr12	101457001	101458000	0.7793	Calm1	downstream	8985
chr17	37216001	37217000	0.7793	Olfr90	downstream	5176
chr11	107302001	107303000	0.7791	Pitpnc1	genic	29013
chr3	88379001	88380000	0.779	AC145168.1	downstream	329
chr4	6646001	6647000	0.779	Tox	genic	32501
chr9	42666001	42667000	0.779	Grik4	genic	85576
chr7	104952001	104953000	0.7786	Pak1	intergenic	38445
chr7	114381001	114382000	0.7786	AC132462.2	upstream	4536
chr14	8786001	8787000	0.7785	Flnb	downstream	1904
chr6	60592001	60593000	0.7785	Snca	intergenic	88573
chr7	28285001	28286000	0.7785	Prx	genic	658
chr18	66084001	66085000	0.7784	Rax	downstream	9293
chr18	68446001	68447000	0.7783	4933403F05Rik	genic	12987
chr10	21586001	21587000	0.7782	SNORD23	intergenic	11590
chr5	148573001	148574000	0.7782	Flt1	intergenic	35414
chr7	36442001	36443000	0.7782	Pdcd5	upstream	9461
chr8	87965001	87966000	0.7782	4921524J17Rik	upstream	8306
chr11	104462001	104463000	0.7781	Myl4	downstream	4934
chr1	59014001	59015000	0.778	Trak2	genic	15274
chr10	25034001	25035000	0.778	Akap7	intergenic	15029
chr11	53149001	53150000	0.7779	Zcchc10	downstream	2198
chr11	102185001	102186000	0.7778	Ubtf	upstream	4214
chr9	110849001	110850000	0.7778	Tdgf1	upstream	430
chrX	166418001	166419000	0.7778	Mid1	genic	9727
chr14	19499001	19500000	0.7777	Ube2e2	genic	92910
chr14	49274001	49275000	0.7776	U6	downstream	1724
chr16	20191001	20192000	0.7776	Yeats2	genic	40646
chr6	87495001	87496000	0.7775	Arhgap25	intergenic	11748
chr6	100130001	100131000	0.7775	Rybp	intergenic	47560
chr7	114384001	114385000	0.7775	AC132462.2	upstream	1536
chr1	154821001	154822000	0.7774	Nmnat2	genic	18873
chr9	14485001	14486000	0.7774	Piwil4	intergenic	14674
chr8	74840001	74841000	0.7773	Klf2	upstream	1932
chr1	77453001	77454000	0.7772	Epha4	genic	57663
chr15	59223001	59224000	0.7771	Nsmce2	genic	17199
chr6	88003001	88004000	0.7769	Rab7	upstream	7737
chr15	65581001	65582000	0.7767	Efr3a	intergenic	36602
chr2	122160001	122161000	0.7767	Duox1	genic	12708
chr8	128214001	128215000	0.7767	4933403G14Rik	intergenic	16745
chr2	151838001	151839000	0.7764	2310046K01Rik	downstream	3007
chr6	6216001	6217000	0.7764	Slc25a13	intergenic	48883
chr7	71975001	71976000	0.7762	Fam189a1	genic	74002
chr19	21892001	21893000	0.7761	Tmem2	genic	39169		Yes
chr3	101962001	101963000	0.7761	Vangl1	genic	1377		Yes
chr4	136042001	136043000	0.7759	Luzp1	genic	16325
chr8	74665001	74666000	0.7758	Tpm4	genic	2608
chr5	3309001	3310000	0.7754	Cdk6	intergenic	34312
chr18	67408001	67409000	0.7752	Mppe1	upstream	2705
chr7	130273001	130274000	0.7747	Tnrc6a	genic	5602
chr5	116858001	116859000	0.7746	Hspb8	genic	499		Yes
chr11	8476001	8477000	0.7741	Tns3	genic	87538
chr15	30313001	30314000	0.7741	Ctnnd2	genic	210653
chr8	34934001	34935000	0.7741	Rbpms	genic	40885
chr16	32303001	32304000	0.774	Rnf168	downstream	2009
chr1	89127001	89128000	0.7739	Eif4e2	genic	9063
chr10	99627001	99628000	0.7738	AC167229.2	intergenic	20004
chr6	80539001	80540000	0.7738	Lrrtm4	genic	220137
chr15	103194001	103195000	0.7737	Itga5	genic	2194
chr3	130805001	130806000	0.7737	Lef1	upstream	7389
chr5	111557001	111558000	0.7736	Ttc28	genic	160800
chr7	114914001	114915000	0.7735	Ovch2	intergenic	10058
chr12	8875001	8876000	0.7734	RP23-344H23.1	downstream	3993
chr17	29581001	29582000	0.7734	AC163629.1	intergenic	16841
chr6	100432001	100433000	0.7733	SNORA17	intergenic	11675
chr10	59043001	59044000	0.7732	Ccdc109a	genic	35440
chr17	45593001	45594000	0.7732	Spats1	genic	9655
chr1	137095001	137096000	0.7731	Gpr37l1	intergenic	30743
chr12	12790001	12791000	0.7731	U6	intergenic	83050
chr15	74521001	74522000	0.773	Jrk	intergenic	10842
chr16	57243001	57244000	0.773	Tbc1d23	intergenic	11422
chrX	49038001	49039000	0.773	Hs6st2	upstream	2968
chr2	29572001	29573000	0.7729	Rapgef1	genic	22873
chr8	29014001	29015000	0.7728	U6	intergenic	142418
chr13	114817001	114818000	0.7727	Arl15	genic	129663
chr2	11492001	11493000	0.7726	Rbm17	intergenic	14066
chr1	162665001	162666000	0.7725	Rabgap1l	genic	57069		Yes
chr15	27525001	27526000	0.7724	Ank	downstream	337
chr4	133372001	133373000	0.7724	RP24-106O24.2	overlapTSS	334		Yes
chr5	93469001	93470000	0.7724	Ankrd56	downstream	1602
chr11	20065001	20066000	0.7723	RP23-19L22.3	intergenic	18654
chr5	23916001	23917000	0.7723	Abcb8	downstream	129
chr11	89103001	89104000	0.7722	AL672175.1	downstream	3560
chr2	84359001	84360000	0.772	RP23-268P6.1	genic	11479
chr9	13504001	13505000	0.772	Maml2	genic	8832
chr2	104651001	104652000	0.7719	Qser1	genic	4853
chr4	144861001	144862000	0.7719	Tnfrsf8	genic	3961
chr6	55740001	55741000	0.7719	Ccdc129	intergenic	46012
chr10	13738001	13739000	0.7718	Hivep2	genic	51816
chr10	44441001	44442000	0.7718	U6	intergenic	10159
chr12	41779001	41780000	0.7718	Immp2l	genic	28324
chr9	102902001	102903000	0.7717	7SK	downstream	7455
chr3	83998001	83999000	0.7716	Trim2	genic	33640
chr19	53524001	53525000	0.7715	5830416P10Rik	downstream	1131
chr3	79022001	79023000	0.7715	U6	intergenic	21602
chr7	118888001	118889000	0.7713	Galntl4	genic	34491
chr9	110862001	110863000	0.7713	Lrrc2	genic	7952
chr4	10861001	10862000	0.7712	RP23-130H14.1	intergenic	11755
chr11	98061001	98062000	0.771	Crkrs	upstream	2373
chr5	120129001	120130000	0.771	Tbx3	genic	4570
chr5	130442001	130443000	0.771	Vkorc1l1	genic	15761
chr3	149147001	149148000	0.7709	Gm5149	intergenic	138197
chr9	111481001	111482000	0.7709	Stac	genic	17060
chr1	88648001	88649000	0.7708	Dis3l2	genic	47583
chr13	20054001	20055000	0.7704	AC153133.1	intergenic	31890
chr2	166898001	166899000	0.7704	RP23-19L12.4	downstream	6639
chr1	135591001	135592000	0.7703	Lax1	upstream	4408
chr8	129742001	129743000	0.7703	Pard3	genic	154208
chr10	25032001	25033000	0.7702	Akap7	intergenic	13029
chr12	53499001	53500000	0.7701	Nubpl	intergenic	85270
chr2	181128001	181129000	0.77	Zbtb46	genic	5534
chr19	37087001	37088000	0.7699	Btaf1	genic	547		Yes
chr2	165703001	165704000	0.7698	Zmynd8	genic	3778		Yes
chr19	11374001	11375000	0.7697	AC134839.2	genic	375		Yes
chr1	59480001	59481000	0.7696	Fzd7	intergenic	58023
chr5	122901001	122902000	0.7695	Atp2a2	downstream	1531
chr12	106237001	106238000	0.7694	4831426I19Rik	genic	10019
chr4	131684001	131685000	0.7693	Oprd1	genic	15401
chr3	52203001	52204000	0.7692	Foxo1	intergenic	48970
chr1	133788001	133789000	0.7691	Nucks1	intergenic	18111
chr7	86573001	86574000	0.7691	Fanci	genic	21151
chr12	42829001	42830000	0.7688	Immp2l	genic	226575
chr6	37717001	37718000	0.7686	RP23-459F14.1	intergenic	38010
chr17	71265001	71266000	0.7685	CT009715.1	genic	8336
chr2	68136001	68137000	0.7685	Stk39	genic	87499
chrX	136852001	136853000	0.7685	RP23-305F20.1	intergenic	39600
chr10	19124001	19125000	0.7684	Olig3	genic	47635
chr2	129006001	129007000	0.7683	RP24-388N11.3	overlapTSS	367		Yes
chr9	69896001	69897000	0.7683	Gcnt3	intergenic	10106
chr10	12269001	12270000	0.7682	Utrn	genic	167015
chr2	55062001	55063000	0.7682	RP23-402K10.1	intergenic	81476
chr14	16629001	16630000	0.768	Gm10403	intergenic	338446
chr3	101168001	101169000	0.768	Igsf3	intergenic	12048
chr11	51636001	51637000	0.7679	Phf15	genic	9044
chr18	40468001	40469000	0.7676	Kctd16	genic	49986
chr12	46721001	46722000	0.7675	Gm9921	intergenic	182109
chr13	44847001	44848000	0.7675	Jarid2	genic	20361
chr15	37011001	37012000	0.7674	AC114008.1	intergenic	37146
chr1	71692001	71693000	0.7673	Fn1	genic	6746		Yes
chr4	123332001	123333000	0.7673	Macf1	genic	28603
chr2	73611001	73612000	0.7672	Chn1	genic	1403
chr11	66733001	66734000	0.7671	RP23-67J22.2	genic	13778
chr6	112932001	112933000	0.7671	RP24-204J8.2	downstream	5541
chr14	99736001	99737000	0.767	U2	intergenic	14267
chr9	110854001	110855000	0.767	Lrrc2	overlapTSS	48		Yes
chr9	121244001	121245000	0.767	Trak1	genic	37381
chr4	116617001	116618000	0.7668	Zswim5	genic	43869
chr8	67588001	67589000	0.7665	AC102287.1	upstream	9932
chr18	75505001	75506000	0.7664	Smad7	intergenic	21183
chr10	44405001	44406000	0.7663	U6	intergenic	46159
chr11	96051001	96052000	0.7662	Hoxb13	upstream	3630
chr10	33954001	33955000	0.7661	Dse	intergenic	26480
chr12	100538001	100539000	0.766	Foxn3	genic	93007
chr19	14738001	14739000	0.7659	U4	intergenic	53848
chr11	76164001	76165000	0.7658	Nxn	genic	47642
chr2	30634001	30635000	0.7657	1700001O22Rik	intergenic	15289
chr4	108699001	108700000	0.7655	Nrd1	genic	25741
chr5	130663001	130664000	0.7655	Rabgef1	genic	15333		Yes
chr3	101518001	101519000	0.7653	BC037703	intergenic	97999
chr3	107120001	107121000	0.7653	Slc16a4	downstream	4968
chr13	5878001	5879000	0.7652	Klf6	downstream	8362
chr13	75840001	75841000	0.7652	Ell2	upstream	3932
chr17	31401001	31402000	0.7652	Rsph1	genic	9032
chr1	37106001	37107000	0.7651	Vwa3b	genic	22560
chr8	128003001	128004000	0.7651	Sipa1l2	genic	12610
chr4	55487001	55488000	0.765	SNORA17	upstream	4970
chr4	55001001	55002000	0.7648	Zfp462	genic	19186
chr14	21908001	21909000	0.7647	Adk	genic	36140
chr14	27881001	27882000	0.7647	Il17rd	genic	28814		Yes
chr10	122553001	122554000	0.7646	Usp15	genic	2701
chr13	98062001	98063000	0.7646	AC160109.1	genic	27		Yes
chr6	143105001	143106000	0.7646	Etnk1	upstream	9750
chr11	22463001	22464000	0.7643	Tmem17	intergenic	43764
chr2	156025001	156026000	0.7643	Phf20	genic	2799
chr17	25893001	25894000	0.7642	Msln	upstream	1679
chr2	69731001	69732000	0.7641	Ubr3	upstream	3303
chr12	106000001	106001000	0.7638	Clmn	downstream	324
chr5	92543001	92544000	0.7638	5S_rRNA	downstream	3203
chr1	33960001	33961000	0.7637	Bend6	genic	3635
chr1	166424001	166425000	0.7637	AC158943.1	upstream	8438
chr1	72259001	72260000	0.7636	Mreg	upstream	120
chr7	91051001	91052000	0.7636	Mesdc2	downstream	959
chr17	29193001	29194000	0.7634	RP23-73N16.5	downstream	419
chr5	89033001	89034000	0.7634	Rufy3	genic	38936
chr8	107956001	107957000	0.7634	Lrrc36	genic	10653
chr17	56770001	56771000	0.7631	CT485788.3	genic	2435		Yes
chr4	104897001	104898000	0.763	Ppap2b	genic	7369
chr6	22393001	22394000	0.7626	Fam3c	intergenic	86871
chr9	116549001	116550000	0.7626	Rbms3	genic	62575
chr12	75049001	75050000	0.7625	RP24-103K4.2	genic	772
chr15	34180001	34181000	0.7625	Laptm4b	genic	12082
chr12	70831001	70832000	0.7624	Atp5s	genic	5064
chr1	63487001	63488000	0.7623	Adam23	upstream	4465
chr10	69322001	69323000	0.7623	Ank3	genic	167184
chr10	84171001	84172000	0.7623	Polr3b	genic	17922
chr11	10998001	10999000	0.7623	Vwc2	intergenic	15226
chr18	10869001	10870000	0.7622	Mib1	intergenic	50299
chr4	70977001	70978000	0.7622	RP23-384C15.1	intergenic	29589
chr6	112900001	112901000	0.7622	Srgap3	upstream	2741
chr10	36951001	36952000	0.7621	5930403N24Rik	intergenic	89516
chr15	52799001	52800000	0.7621	Ext1	intergenic	95593
chr5	130839001	130840000	0.762	Caln1	upstream	5346
chr1	37142001	37143000	0.7618	Vwa3b	downstream	8160
chr2	84315001	84316000	0.7618	Tfpi	overlapTSS	436		Yes
chr15	76933001	76934000	0.7617	Rbm9	genic	20232		Yes
chr3	30916001	30917000	0.7616	Prkci	genic	21332
chr4	135702001	135703000	0.7614	Id3	downstream	331
chr6	128212001	128213000	0.7612	Tead4	genic	12595
chr1	130296001	130297000	0.761	Dars	genic	16902
chr13	59056001	59057000	0.761	Ntrk2	genic	146740
chr7	65481001	65482000	0.7609	SNORA17	intergenic	77404
chrX	98592001	98593000	0.7608	Zmym3	downstream	6723
chr1	78598001	78599000	0.7607	Acsl3	intergenic	55400
chr6	52055001	52056000	0.7607	RP23-103L13.1	genic	2053
chr13	44765001	44766000	0.7606	Jarid2	intergenic	60640
chr2	157012001	157013000	0.7605	Rbl1	genic	17248
chr13	51224001	51225000	0.7604	Spin1	genic	22915
chr11	79794001	79795000	0.7603	Gm10386	intergenic	10935
chr5	13982001	13983000	0.7603	Sema3e	intergenic	42276
chr6	122296001	122297000	0.7602	Phc1	upstream	5477
chr4	117088001	117089000	0.7601	Rnf220	genic	80657
chr4	104896001	104897000	0.76	Ppap2b	genic	8369
chr10	69788001	69789000	0.7598	AC122923.1	intergenic	38976
chr8	128046001	128047000	0.7598	AC073946.1	genic	5169
chr12	54133001	54134000	0.7597	Akap6	genic	118002
chr18	20868001	20869000	0.7597	B4galt6	genic	24336
chr9	58122001	58123000	0.7597	Stoml1	intergenic	11676
chr17	46338001	46339000	0.7596	Polh	genic	544
chrX	55295001	55296000	0.7596	Zic3	downstream	88
chr12	41722001	41723000	0.7595	Immp2l	intergenic	27677
chr3	111174001	111175000	0.7593	U6	intergenic	806542
chr7	147138001	147139000	0.7593	AC107822.5	genic	1706
chr8	46149001	46150000	0.7592	AC158352.1	genic	772
chr6	49049001	49050000	0.7591	Igf2bp3	genic	13774
chr19	56207001	56208000	0.7589	D730002M21Rik	intergenic	91580
chr2	149808001	149809000	0.7589	Tmem90b	genic	21128
chr7	138516001	138517000	0.7589	Fgfr2	genic	1210036		Yes
chr2	171111001	171112000	0.7588	RP23-117M21.1	intergenic	14151
chr18	38544001	38545000	0.7586	5S_rRNA	intergenic	27673
chrX	100448001	100449000	0.7586	4930519F16Rik	genic	2953
chr2	79407001	79408000	0.7585	Ssfa2	intergenic	67509
chr4	75660001	75661000	0.7584	Ptprd	genic	72858
chr2	52775001	52776000	0.7583	Fmnl2	genic	58107
chr7	65479001	65480000	0.7583	SNORA17	intergenic	75404
chr19	6366001	6367000	0.7582	Sf1	genic	2311
chr4	69513001	69514000	0.7582	RP23-222K9.1	upstream	967
chr16	25517001	25518000	0.7581	Tprg	intergenic	94571
chr2	77175001	77176000	0.7581	RP23-287C12.2	downstream	980
chr8	37656001	37657000	0.7581	Dlc1	genic	25196		Yes
chr17	33276001	33277000	0.758	Morc2b	overlapTSS	372		Yes
chr2	71242001	71243000	0.758	Hat1	genic	14986
chr14	68512001	68513000	0.7579	Dock5	genic	38629
chr7	140307001	140308000	0.7579	Fgfr2	genic	7033
chr13	40946001	40947000	0.7578	Gcnt2	upstream	8501
chr13	20477001	20478000	0.7577	Elmo1	genic	220397
chrX	50113001	50114000	0.7577	RP23-426M5.1	intergenic	11519
chr2	20644001	20645000	0.7576	Etl4	genic	21443		Yes
chr5	53858001	53859000	0.7576	5S_rRNA	intergenic	48080
chr11	20033001	20034000	0.7575	RP23-19L22.2	upstream	8571
chr2	90395001	90396000	0.7574	Ptprj	genic	24754
chr7	65924001	65925000	0.7573	Atp10a	genic	10215
chr8	48770001	48771000	0.7573	AA386476	downstream	7592
chr2	181666001	181667000	0.7572	AL928734.1	intergenic	29997
chr5	134816001	134817000	0.7572	Gtf2ird1	intergenic	16539
chr12	104004001	104005000	0.7571	Ubr7	genic	7824		Yes
chr2	154163001	154164000	0.757	Cdk5rap1	genic	1885
chr10	76656001	76657000	0.7569	Col18a1	intergenic	26708
chr16	3850001	3851000	0.7569	Zfp174	genic	2778
chr2	154255001	154256000	0.7569	Cbfa2t2	upstream	6217
chr8	34874001	34875000	0.7569	Gtf2e2	genic	12041
chr8	68847001	68848000	0.7569	2012-03-01	genic	145859
chr4	84307001	84308000	0.7568	Bnc2	genic	12990
chr4	98512001	98513000	0.7568	RP23-291M22.4	upstream	9305
chr11	57784001	57785000	0.7567	RP23-293I3.8	genic	255		Yes
chr7	120203001	120204000	0.7566	5S_rRNA	intergenic	59212
chr18	39063001	39064000	0.7565	Arhgap26	genic	206188
chr1	53267001	53268000	0.7564	Pms1	genic	20970
chr13	98359001	98360000	0.7564	AC124581.1	intergenic	92998
chr2	59888001	59889000	0.7564	Baz2b	genic	74754
chr5	137747001	137748000	0.7564	Srrt	genic	894
chr3	32658001	32659000	0.7561	Ndufb5	downstream	7513
chr6	141444001	141445000	0.7561	Pde3a	genic	2872
chr10	77722001	77723000	0.756	Agpat3	downstream	8923
chr5	108505001	108506000	0.7559	Mtf2	genic	10308
chr9	108628001	108629000	0.7559	Prkar2a	genic	22843
chr5	123323001	123324000	0.7556	Kdm2b	genic	2324
chr9	58128001	58129000	0.7556	Loxl1	downstream	7409
chr6	4689001	4690000	0.7555	Sgce	genic	7204
chr12	56597001	56598000	0.7554	Nfkbia	upstream	3457
chr5	102483001	102484000	0.7553	Wdfy3	genic	14940
chr14	61455001	61456000	0.7552	Mipep	genic	51576
chr6	100375001	100376000	0.7552	SNORA17	intergenic	68675
chr19	38140001	38141000	0.755	Cep55	genic	6988
chr19	7658001	7659000	0.7549	Pla2g16	genic	4035
chr2	87356001	87357000	0.7549	RP23-178B19.7	downstream	189
chr5	104138001	104139000	0.7548	Aff1	genic	16608
chr6	111396001	111397000	0.7547	Grm7	genic	120224
chr9	42665001	42666000	0.7547	Grik4	genic	86576
chr7	25690001	25691000	0.7546	Arhgef1	genic	2070
chr3	9649001	9650000	0.7545	Pag1	intergenic	37479
chr13	83850001	83851000	0.7543	RP23-88A13.2	intergenic	10160
chr14	28483001	28484000	0.7543	Erc2	genic	47387
chr2	141092001	141093000	0.7543	Macrod2	genic	870956
chr1	154942001	154943000	0.7542	Nmnat2	genic	21443
chr4	25723001	25724000	0.7542	Fut9	genic	3293
chr7	52820001	52821000	0.7542	Hsd17b14	genic	586
chr9	50301001	50302000	0.7542	1600029D21Rik	upstream	630
chrX	7006001	7007000	0.7542	RP23-207H18.3	genic	15269		Yes
chr18	47655001	47656000	0.7541	Sema6a	intergenic	126477
chr4	154563001	154564000	0.754	Ski	genic	32644
chr11	85460001	85461000	0.7539	Bcas3	genic	178560
chr5	65969001	65970000	0.7539	Ube2k	genic	20227
chr5	122903001	122904000	0.7539	Atp2a2	genic	469		Yes
chr10	115725001	115726000	0.7538	Ptprb	genic	12422
chr15	8040001	8041000	0.7538	Wdr70	genic	8209
chr2	168602001	168603000	0.7537	RP23-354I18.3	downstream	8393
chr4	117146001	117147000	0.7537	Rnf220	genic	22657
chr16	20371001	20372000	0.7535	Abcc5	genic	39625
chr8	112341001	112342000	0.7535	Ap1g1	genic	38439
chr5	140650001	140651000	0.7534	Mad1l1	genic	146504		Yes
chr9	84134001	84135000	0.7534	U1	intergenic	51855
chr18	42096001	42097000	0.7533	Prelid2	genic	13848
chr4	56912001	56913000	0.7533	D730040F13Rik	genic	32206		Yes
chr11	118332001	118333000	0.7532	RP23-159O6.4	downstream	4784
chr8	130566001	130567000	0.7531	AC132382.1	intergenic	97772
chr9	62667001	62668000	0.753	Fem1b	upstream	7592
chr9	70335001	70336000	0.753	Rnf111	genic	15532
chr1	137621001	137622000	0.7529	Csrp1	genic	4363
chr1	165093001	165094000	0.7529	SNORA40	intergenic	44522
chr18	75814001	75815000	0.7529	Gm672	genic	42208
chr13	19722001	19723000	0.7527	Sfrp4	genic	1690		Yes
chr1	194696001	194697000	0.7526	RP23-381K21.2	intergenic	13341
chr11	20038001	20039000	0.7525	RP23-19L22.2	upstream	3571
chr16	12961001	12962000	0.7525	Ercc4	intergenic	147777
chr9	45766001	45767000	0.7524	Sidt2	upstream	2671
chr1	183961001	183962000	0.7523	Enah	intergenic	11209
chr9	49520001	49521000	0.7523	Ncam1	genic	85834
chr10	69554001	69555000	0.7518	Ccdc6	upstream	4869
chr1	92301001	92302000	0.7517	Cxcr7	intergenic	187675
chr1	155341001	155342000	0.7515	Dhx9	upstream	6263
chr5	25042001	25043000	0.7515	Cct8l1	intergenic	18162
chr3	21933001	21934000	0.7513	2810416G20Rik	intergenic	40611
chr10	92651001	92652000	0.7511	Cdk17	genic	27366
chr4	90971001	90972000	0.7511	Elavl2	genic	53547
chr10	66921001	66922000	0.751	Egr2	intergenic	76223
chr4	13731001	13732000	0.7509	Runx1t1	genic	60418
chr4	29018001	29019000	0.7508	RP23-200B23.2	genic	188		Yes
chr1	37045001	37046000	0.7506	5S_rRNA	intergenic	16284
chr4	125285001	125286000	0.7505	Grik3	genic	105417
chr1	16644001	16645000	0.7504	Tceb1	genic	1946
chr6	142459001	142460000	0.7503	Ldhb	upstream	2524
chr16	22076001	22077000	0.7502	Igf2bp2	genic	16919		Yes
chr18	24682001	24683000	0.7501	Rprd1a	genic	5705
chr3	89535001	89536000	0.7501	Adar	genic	16057
chr17	66836001	66837000	0.7499	Rab12	downstream	6852
chr4	141627001	141628000	0.7499	Tmem51	genic	12219
chr2	106338001	106339000	0.7495	RP23-253D15.1	genic	24260
chr11	29497001	29498000	0.7494	RP23-92B18.8	genic	300		Yes
chr2	72892001	72893000	0.7494	Ola1	intergenic	37858
chr7	54016001	54017000	0.7494	Hps5	genic	165		Yes
chr10	115998001	115999000	0.7493	Cnot2	genic	19556
chr11	78815001	78816000	0.7493	Ksr1	intergenic	10942
chr5	3577001	3578000	0.7492	1700109H08Rik	genic	5435		Yes
chr6	39350001	39351000	0.7492	Mkrn1	genic	2198		Yes
chr8	27175001	27176000	0.7491	Hook3	genic	43108
chr4	129427001	129428000	0.749	Khdrbs1	upstream	7454
chr4	43415001	43416000	0.7489	Rusc2	genic	13047
chr7	109787001	109788000	0.7489	Olfr554	upstream	762
chr19	32801001	32802000	0.7488	Atad1	intergenic	14189
chr6	28970001	28971000	0.7487	mmu-mir-129-1	upstream	1619
chr9	43668001	43669000	0.7487	U6	intergenic	44981
chr7	138089001	138090000	0.7486	Fgfr2	genic	783036
chr18	38037001	38038000	0.7485	Diap1	genic	33746
chr5	20479001	20480000	0.7485	Ptpn12	intergenic	12463
chr2	119681001	119682000	0.7484	AL954662.1	intergenic	16480
chr5	4303001	4304000	0.7484	Gm9897	intergenic	105349
chr11	33451001	33452000	0.7483	Gabrp	genic	220		Yes
chr4	153007001	153008000	0.7483	Ajap1	intergenic	150062
chr6	122653001	122654000	0.7483	Nanog	upstream	3507
chr1	59818001	59819000	0.7481	Bmpr2	upstream	2481
chr18	61787001	61788000	0.7481	AC148011.4	intergenic	11307
chr11	44522001	44523000	0.748	Ebf1	genic	91182
chr1	112671001	112672000	0.7477	Cdh19	intergenic	113772
chr13	98325001	98326000	0.7477	AC124581.1	intergenic	58998
chr2	117020001	117021000	0.7477	mmu-mir-674	downstream	9039
chr6	93929001	93930000	0.7476	Magi1	genic	300971
chr11	29614001	29615000	0.7475	Rtn4	genic	21054
chr4	95757001	95758000	0.7475	Cyp2j12	downstream	8334
chr6	134776001	134777000	0.7475	Crebl2	upstream	3172
chr14	106257001	106258000	0.7472	Spry2	intergenic	33732
chr12	71249001	71250000	0.7471	RP23-101G11.3	upstream	5129
chr4	53647001	53648000	0.7471	Fsd1l	genic	2658
chr10	107871001	107872000	0.747	Pawr	intergenic	19554
chr7	129423001	129424000	0.747	Prkcb	upstream	8265
chr5	77691001	77692000	0.7468	Rest	upstream	2516
chr11	76165001	76166000	0.7467	Nxn	genic	46642
chr15	74055001	74056000	0.7467	AC118627.1	intergenic	130238
chr6	72703001	72704000	0.7467	Tcf7l1	genic	35248
chr1	12346001	12347000	0.7466	U6	intergenic	18017
chr12	101772001	101773000	0.7466	Ttc7b	intergenic	13001
chr9	97014001	97015000	0.7466	Slc25a36	upstream	2425
chr13	98218001	98219000	0.7464	AC124581.1	intergenic	46301
chr5	107204001	107205000	0.7464	Hfm1	intergenic	64211
chr11	51846001	51847000	0.7462	AL669920.2	genic	82617		Yes
chr1	20898001	20899000	0.7461	Paqr8	genic	17303
chr6	120029001	120030000	0.7461	Ninj2	intergenic	13368
chr16	22920001	22921000	0.746	Fetub	overlapTSS	294		Yes
chr5	149361001	149362000	0.7459	Ubl3	genic	2041
chr17	84973001	84974000	0.7458	Plekhh2	genic	47469
chr2	20408001	20409000	0.7458	Etl4	genic	257443
chr6	4970001	4971000	0.7458	Ppp1r9a	genic	116681
chr1	130297001	130298000	0.7457	Dars	genic	15902
chr12	56596001	56597000	0.7457	Nfkbia	upstream	2457
chr11	103725001	103726000	0.7456	Nsf	genic	41905
chr13	44947001	44948000	0.7456	Jarid2	genic	69006
chr14	12663001	12664000	0.7456	Ptprg	genic	276955
chr16	38407001	38408000	0.7455	Pla1a	genic	10796		Yes
chr2	165847001	165848000	0.7455	Ncoa3	genic	28865
chr11	4103001	4104000	0.7454	Tbc1d10a	genic	10888
chr10	19873001	19874000	0.7453	Mtap7	genic	4182
chr10	101834001	101835000	0.7453	Mgat4c	genic	5315
chr6	146407001	146408000	0.7453	Itpr2	genic	42700
chr1	59433001	59434000	0.7452	Pftk2	intergenic	23164
chr11	102191001	102192000	0.7452	Ubtf	intergenic	10214
chr15	34297001	34298000	0.7452	Matn2	genic	60565
chr15	79248001	79249000	0.7452	Csnk1e	genic	285		Yes
chr9	28360001	28361000	0.7452	Opcml	genic	371995
chr3	118798001	118799000	0.745	Dpyd	genic	336836
chr7	3211001	3212000	0.745	mmu-mir-290	upstream	6627
chr7	19782001	19783000	0.745	Eml2	genic	8606
chr7	87890001	87891000	0.7449	Iqgap1	genic	32328
chr6	55744001	55745000	0.7448	Ccdc129	intergenic	42012
chr8	37657001	37658000	0.7448	Dlc1	genic	26196
chr17	7444001	7445000	0.7447	Rps6ka2	genic	62662
chr17	65572001	65573000	0.7447	Tmem232	intergenic	32345
chr8	42024001	42025000	0.7447	Pdgfrl	genic	298		Yes
chr5	120029001	120030000	0.7446	AC140675.3	intergenic	31272
chr6	31190001	31191000	0.7446	RP23-402K12.2	genic	19650
chr7	56603001	56604000	0.7446	Nav2	genic	104328
chr13	37548001	37549000	0.7444	CT030182.1	intergenic	20983
chr5	128169001	128170000	0.7443	Glt1d1	genic	2272
chr11	96440001	96441000	0.7441	Skap1	genic	114094
chr18	82947001	82948000	0.7441	AC113104.1	intergenic	77286
chr13	119564001	119565000	0.744	Fgf10	genic	13141
chr5	101101001	101102000	0.7438	Coq2	genic	1303		Yes
chr16	93912001	93913000	0.7437	Chaf1b	downstream	5641
chr17	29586001	29587000	0.7437	AC163629.1	intergenic	11841
chr2	154619001	154620000	0.7437	Raly	genic	2169
chr7	105337001	105338000	0.7437	AC119880.1	downstream	2894
chr1	78682001	78683000	0.7436	Acsl3	genic	20559
chr1	120539001	120540000	0.7436	Tcfcp2l1	genic	14474
chr15	8108001	8109000	0.7436	Nup155	genic	628		Yes
chr5	97655001	97656000	0.7436	AC122916.1	intergenic	37768
chr18	80237001	80238000	0.7434	Pard6g	upstream	5657
chr17	56985001	56986000	0.7432	Acsbg2	genic	2475		Yes
chr7	56782001	56783000	0.7432	Nav2	intergenic	32631
chr7	64895001	64896000	0.7431	Gabrb3	genic	49113
chr7	20327001	20328000	0.743	Pvrl2	genic	6818
chr17	71179001	71180000	0.7429	Dlgap1	downstream	8248
chr2	101950001	101951000	0.7429	Ldlrad3	genic	75515
chr9	40602001	40603000	0.7429	Hspa8	upstream	6067
chr13	112729001	112730000	0.7428	RP23-255E18.3	intergenic	51674
chr13	23679001	23680000	0.7426	Hist1h2be	genic	3390
chr8	86300001	86301000	0.7426	7SK	intergenic	22898
chr1	137551001	137552000	0.7421	Nav1	genic	32682
chr12	88668001	88669000	0.7421	Sptlc2	genic	17418
chr5	53943001	53944000	0.7419	Rbpj	upstream	3018
chr14	62920001	62921000	0.7418	Dleu7	upstream	8201
chr17	80053001	80054000	0.7418	Fam82a1	genic	27492
chr1	155928001	155929000	0.7417	SNORA17	upstream	672
chr14	28085001	28086000	0.7417	Arhgef3	genic	33776
chr4	141621001	141622000	0.7417	Tmem51	genic	18219
chr9	18525001	18526000	0.7417	Olfr24	intergenic	33136
chr5	34782001	34783000	0.7416	Fam193a	genic	28753		Yes
chr11	7433001	7434000	0.7415	RP23-20C9.3	intergenic	242624
chr13	98360001	98361000	0.7415	AC124581.1	intergenic	93998
chr14	73245001	73246000	0.7415	Fndc3a	intergenic	135191
[truncated: 17,201 more rows]

## Sheet: PrL.Regions
chr	start	end	PrL.prob	geneName	location	distance2TSS	Validated	OverlapExon
chr10	39978001	39979000	1	U3	genic	272		Yes
chr11	101519001	101520000	1	U2	genic	258		Yes
chr17	24665001	24666000	1	Rab26	genic	261		Yes
chr19	8798001	8799000	1	SNORD25	genic	446		Yes
chr1	162965001	162966000	0.9999	Gas5	genic	448		Yes
chr11	101466001	101467000	0.9999	U2	genic	163		Yes
chr13	23647001	23648000	0.9999	Hist1h1d	genic	98		Yes
chr19	5800001	5801000	0.9999	Scyl1	intergenic	28600
chr3	88357001	88358000	0.9999	Ubqln4	overlapTSS	362		Yes
chr3	96073001	96074000	0.9999	Hist2h3b	genic	26		Yes
chr3	96362001	96363000	0.9999	AC122037.2	genic	768		Yes
chr7	125259001	125260000	0.9999	Rps15a	overlapTSS	300		Yes
chr8	11635001	11636000	0.9999	Ankrd10	overlapTSS	246		Yes
chr8	86239001	86240000	0.9999	Ddx39	overlapTSS	75		Yes
chr9	78329001	78330000	0.9999	Eef1a1	overlapTSS	469		Yes
chrX	166435001	166436000	0.9999	Mid1	downstream	6271
chr10	21714001	21715000	0.9998	Sgk1	genic	4699		Yes
chr11	62416001	62417000	0.9998	RP23-234K24.8	overlapTSS	378	Negative	Yes
chr15	79913001	79914000	0.9998	Rpl3	overlapTSS	219		Yes
chr15	82980001	82981000	0.9998	U12	genic	73		Yes
chr17	35089001	35090000	0.9998	AC087117.1	genic	413		Yes
chr18	35713001	35714000	0.9998	SNORA74	upstream	146
chr7	52383001	52384000	0.9998	Rpl13a	genic	118		Yes
chr8	11758001	11759000	0.9998	Arhgef7	genic	29896		Yes
chr9	40609001	40610000	0.9998	Hspa8	overlapTSS	66		Yes
chr1	72871001	72872000	0.9997	Igfbp2	overlapTSS	76		Yes
chr10	80639001	80640000	0.9997	Eef2	overlapTSS	390		Yes
chr10	127520001	127521000	0.9997	Baz2a	genic	23955		Yes
chr13	23673001	23674000	0.9997	Hist1h4d	genic	192		Yes
chr13	41096001	41097000	0.9997	AC133496.1	overlapTSS	480		Yes
chr17	32173001	32174000	0.9997	Rrp1b	overlapTSS	44		Yes
chr6	125114001	125115000	0.9997	Gapdh	genic	791		Yes
chr7	148633001	148634000	0.9997	Rplp2	overlapTSS	268		Yes
chr1	180267001	180268000	0.9996	Hnrnpu	overlapTSS	141		Yes
chr11	48614001	48615000	0.9996	Gnb2l1	genic	167		Yes
chr11	87236001	87237000	0.9996	Tex14	genic	17434		Yes
chr12	111934001	111935000	0.9996	Hsp90aa1	overlapTSS	395		Yes
chr13	23838001	23839000	0.9996	RP23-480B19.12	genic	34		Yes
chr13	23855001	23856000	0.9996	Hist1h1a	overlapTSS	283		Yes
chr13	81850001	81851000	0.9996	Polr3g	overlapTSS	11		Yes
chr18	34784001	34785000	0.9996	Brd8	overlapTSS	254		Yes
chr2	23011001	23012000	0.9996	Mastl	overlapTSS	456		Yes
chr2	34627001	34628000	0.9996	Hspa5	overlapTSS	230		Yes
chr2	165818001	165819000	0.9996	RP23-108D12.7	overlapTSS	16		Yes
chr4	56815001	56816000	0.9996	Ikbkap	overlapTSS	202		Yes
chr7	3219001	3220000	0.9996	mmu-mir-291a	genic	0		Yes
chr8	72315001	72316000	0.9996	Zfp866	overlapTSS	76		Yes
chr8	109127001	109128000	0.9996	Cdh1	overlapTSS	250		Yes
chr8	127386001	127387000	0.9996	AC151736.3	genic	603		Yes
chr9	65435001	65436000	0.9996	Pif1	genic	34		Yes
chrX	12858001	12859000	0.9996	Ddx3x	overlapTSS	95		Yes
chr11	5688001	5689000	0.9995	Dbnl	overlapTSS	490		Yes
chr11	48613001	48614000	0.9995	Gnb2l1	overlapTSS	166		Yes
chr11	51420001	51421000	0.9995	Hnrnpab	overlapTSS	348		Yes
chr11	70223001	70224000	0.9995	Pelp1	overlapTSS	470		Yes
chr13	23830001	23831000	0.9995	Hist1h1c	overlapTSS	324		Yes
chr16	11203001	11204000	0.9995	Rsl1d1	overlapTSS	423		Yes
chr4	116862001	116863000	0.9995	U5	genic	338		Yes
chr5	125869001	125870000	0.9995	Ubc	genic	384		Yes
chr6	85402001	85403000	0.9995	Cct7	overlapTSS	69		Yes
chr7	54101001	54102000	0.9995	Ldha	genic	4156		Yes
chr8	125748001	125749000	0.9995	Galnt2	genic	1120622		Yes
chr9	22193001	22194000	0.9995	Anln	overlapTSS	333		Yes
chr11	116533001	116534000	0.9994	1810032O08Rik	genic	27	Negative	Yes
chr13	23622001	23623000	0.9994	RP23-283N14.2	overlapTSS	188		Yes
chr13	58503001	58504000	0.9994	Hnrnpk	overlapTSS	123		Yes
chr15	98764001	98765000	0.9994	Tuba1b	overlapTSS	4		Yes
chr5	65782001	65783000	0.9994	Rpl9	overlapTSS	152		Yes
chr5	109058001	109059000	0.9994	Gak	overlapTSS	242		Yes
chr8	87186001	87187000	0.9994	Ier2	overlapTSS	16		Yes
chr8	88016001	88017000	0.9994	Gpt2	overlapTSS	474		Yes
chr9	44143001	44144000	0.9994	H2afx	genic	154		Yes
chr1	55145001	55146000	0.9993	Hspd1	overlapTSS	86		Yes
chr10	62065001	62066000	0.9993	Ddx21	overlapTSS	18		Yes
chr13	21813001	21814000	0.9993	Hist1h2aj	genic	323		Yes
chr19	60866001	60867000	0.9993	Eif3a	overlapTSS	454		Yes
chr2	156005001	156006000	0.9993	Rbm39	overlapTSS	26		Yes
chr3	96364001	96365000	0.9993	AC122037.2	genic	4290		Yes
chr7	34953001	34954000	0.9993	Uba2	overlapTSS	406		Yes
chr7	152047001	152048000	0.9993	Fgf4	overlapTSS	290		Yes
chr8	32260001	32261000	0.9993	snoU13	genic	335		Yes
chr1	64784001	64785000	0.9992	Fzd5	overlapTSS	323		Yes
chr1	88255001	88256000	0.9992	Ncl	overlapTSS	61		Yes
chr1	136258001	136259000	0.9992	Tmem183a	overlapTSS	424		Yes
chr12	21379001	21380000	0.9992	Adam17	overlapTSS	453		Yes
chr12	25393001	25394000	0.9992	RP23-431C5.1	genic	69745		Yes
chr12	55797001	55798000	0.9992	U1	genic	68		Yes
chr12	82046001	82047000	0.9992	Sfrs5	overlapTSS	493		Yes
chr15	88953001	88954000	0.9992	Tubgcp6	overlapTSS	483		Yes
chr4	131909001	131910000	0.9992	Rcc1	overlapTSS	480		Yes
chr7	51502001	51503000	0.9992	2410002F23Rik	overlapTSS	91		Yes
chr8	28153001	28154000	0.9992	Prosc	overlapTSS	74		Yes
chr8	124114001	124115000	0.9992	Galnt2	genic	1679260		Yes
chr1	120355001	120356000	0.9991	Clasp1	genic	69366		Yes
chr11	6167001	6168000	0.9991	Ddx56	overlapTSS	225		Yes
chr13	23646001	23647000	0.9991	Hist1h1d	overlapTSS	97		Yes
chr13	24853001	24854000	0.9991	Gmnn	overlapTSS	208		Yes
chr14	19103001	19104000	0.9991	Rpl15	overlapTSS	419		Yes
chr14	63379001	63380000	0.9991	Ints6	overlapTSS	51		Yes
chr17	57129001	57130000	0.9991	Clpp	overlapTSS	252		Yes
chr2	166888001	166889000	0.9991	Znfx1	overlapTSS	485		Yes
chr3	151873001	151874000	0.9991	Dnajb4	overlapTSS	242		Yes
chr6	83004001	83005000	0.9991	Htra2	overlapTSS	435		Yes
chr6	113027001	113028000	0.9991	Lhfpl4	genic	62596		Yes
chr6	124662001	124663000	0.9991	Emg1	overlapTSS	195		Yes
chr6	136752001	136753000	0.9991	Hist4h4	genic	100		Yes
chr8	87501001	87502000	0.9991	Junb	genic	293		Yes
chr10	78037001	78038000	0.999	Ilvbl	overlapTSS	208		Yes
chr11	87240001	87241000	0.999	Tex14	genic	21434		Yes
chr11	106362001	106363000	0.999	SNORND104	genic	306		Yes
chr12	70285001	70286000	0.999	Rpl36al	overlapTSS	69		Yes
chr15	76181001	76182000	0.999	Heatr7a	genic	7015		Yes
chr19	5490001	5491000	0.999	Cfl1	overlapTSS	479		Yes
chr19	8894001	8895000	0.999	Hnrnpul2	genic	110		Yes
chr5	111082001	111083000	0.999	Noc4l	overlapTSS	435		Yes
chr6	29559001	29560000	0.999	Tnpo3	overlapTSS	393		Yes
chr7	118226001	118227000	0.999	Eif4g2	overlapTSS	456		Yes
chr8	14888001	14889000	0.999	Cln8	genic	5716		Yes
chr8	48799001	48800000	0.999	Cdkn2aip	overlapTSS	252		Yes
chr8	126383001	126384000	0.999	Galnt2	genic	485622		Yes
chr9	108976001	108977000	0.999	Atrip	overlapTSS	415		Yes
chr10	41239001	41240000	0.9989	Cd164	overlapTSS	317		Yes
chr10	59414001	59415000	0.9989	Ddit4	overlapTSS	482		Yes
chr10	79132001	79133000	0.9989	Gm16517	overlapTSS	154		Yes
chr11	94183001	94184000	0.9989	Luc7l3	overlapTSS	301		Yes
chr12	12948001	12949000	0.9989	Mycn	overlapTSS	280		Yes
chr12	53604001	53605000	0.9989	Arhgap5	overlapTSS	41
chr13	23643001	23644000	0.9989	Hist1h4f	genic	126		Yes
chr17	36408001	36409000	0.9989	Trim39	overlapTSS	313		Yes
chr17	80461001	80462000	0.9989	Hnrpll	overlapTSS	392		Yes
chr19	7016001	7017000	0.9989	Gpr137	overlapTSS	353		Yes
chr5	31523001	31524000	0.9989	Ppm1g	upstream	83
chr5	121902001	121903000	0.9989	Erp29	overlapTSS	495		Yes
chr6	72389001	72390000	0.9989	Mat2a	overlapTSS	450		Yes
chr6	87800001	87801000	0.9989	Cnbp	genic	100		Yes
chr6	148894001	148895000	0.9989	Fam60a	overlapTSS	11		Yes
chr8	48759001	48760000	0.9989	Ing2	overlapTSS	42		Yes
chr8	73929001	73930000	0.9989	Ankle1	overlapTSS	91		Yes
chr8	88364001	88365000	0.9989	Itfg1	overlapTSS	208		Yes
chr9	62659001	62660000	0.9989	Fem1b	overlapTSS	408		Yes
chrX	50097001	50098000	0.9989	Kis2	overlapTSS	230		Yes
chr10	77472001	77473000	0.9988	Pfkl	overlapTSS	448		Yes
chr10	80261001	80262000	0.9988	Sf3a2	genic	58		Yes
chr11	6316001	6317000	0.9988	Ppia	genic	555		Yes
chr12	76770001	76771000	0.9988	Wdr89	overlapTSS	493		Yes
chr13	21871001	21872000	0.9988	Hist1h1b	genic	248		Yes
chr15	76174001	76175000	0.9988	Cyc1	genic	38		Yes
chr15	81494001	81495000	0.9988	L3mbtl2	overlapTSS	385		Yes
chr15	82979001	82980000	0.9988	Poldip3	overlapTSS	239		Yes
chr3	32264001	32265000	0.9988	Zmat3	overlapTSS	400		Yes
chr3	95462001	95463000	0.9988	Mcl1	overlapTSS	221		Yes
chr5	100858001	100859000	0.9988	AC107744.1	overlapTSS	468		Yes
chr7	26004001	26005000	0.9988	Dedd2	genic	142		Yes
chr7	52409001	52410000	0.9988	Aldh16a1	overlapTSS	104		Yes
chr7	147130001	147131000	0.9988	Utf1	genic	9		Yes
chr8	35171001	35172000	0.9988	Dctn6	overlapTSS	150		Yes
chr8	129117001	129118000	0.9988	Irf2bp2	overlapTSS	335		Yes
chr10	127472001	127473000	0.9987	Naca	overlapTSS	299		Yes
chr11	51076001	51077000	0.9987	BC049762	overlapTSS	451		Yes
chr11	72951001	72952000	0.9987	Itgae	genic	8948		Yes
chr12	8506001	8507000	0.9987	Rhob	overlapTSS	153		Yes
chr13	23790001	23791000	0.9987	Hist1h4c	overlapTSS	72		Yes
chr13	55431001	55432000	0.9987	Mxd3	overlapTSS	118		Yes
chr17	71339001	71340000	0.9987	AC107664.1	genic	111583		Yes
chr17	87682001	87683000	0.9987	RP23-10B20.2	overlapTSS	153		Yes
chr18	84758001	84759000	0.9987	Zfp407	genic	117		Yes
chr19	4000001	4001000	0.9987	AC133523.1	genic	105		Yes
chr19	5801001	5802000	0.9987	Scyl1	intergenic	29600
chr2	22924001	22925000	0.9987	Acbd5	genic	313		Yes
chr2	25066001	25067000	0.9987	Cobra1	genic	9		Yes
chr2	37286001	37287000	0.9987	Zbtb6	genic	4978		Yes
chr2	38860001	38861000	0.9987	Wdr38	genic	688		Yes
chr2	139996001	139997000	0.9987	Esf1	overlapTSS	299		Yes
chr3	96001001	96002000	0.9987	Bola1	genic	412		Yes
chr4	24423001	24424000	0.9987	F730047E07Rik	overlapTSS	402		Yes
chr5	28397001	28398000	0.9987	AC156021.1	overlapTSS	355		Yes
chr5	31482001	31483000	0.9987	Gtf3c2	overlapTSS	283		Yes
chr5	138220001	138221000	0.9987	2010007H12Rik	genic	10		Yes
chr7	27951001	27952000	0.9987	Egln2	overlapTSS	179		Yes
chr8	77633001	77634000	0.9987	Mcm5	overlapTSS	467		Yes
chr8	97605001	97606000	0.9987	Katnb1	overlapTSS	188		Yes
chr8	113142001	113143000	0.9987	Vac14	overlapTSS	498		Yes
chrX	91423001	91424000	0.9987	Eif2s3x	intergenic	10046
chrX	126284001	126285000	0.9987	Diap2	overlapTSS	277		Yes
chr1	58449001	58450000	0.9986	Bzw1	overlapTSS	8		Yes
chr11	70376001	70377000	0.9986	Mink1	overlapTSS	382		Yes
chr15	80086001	80087000	0.9986	Atf4	genic	72		Yes
chr15	102349001	102350000	0.9986	Tarbp2	genic	378		Yes
chr16	96349001	96350000	0.9986	Hmgn1	overlapTSS	335		Yes
chr17	28217001	28218000	0.9986	Tcp11	overlapTSS	471		Yes
chr17	56766001	56767000	0.9986	Lonp1	overlapTSS	306		Yes
chr19	7280001	7281000	0.9986	Otub1	overlapTSS	194		Yes
chr19	32560001	32561000	0.9986	Minpp1	overlapTSS	427		Yes
chr19	40969001	40970000	0.9986	AC117253.1	intergenic	11872
chr3	123211001	123212000	0.9986	AC124005.1	overlapTSS	242
chr4	116793001	116794000	0.9986	Btbd19	genic	935		Yes
chr4	133824001	133825000	0.9986	Pdik1l	downstream	5917
chr4	138262001	138263000	0.9986	Ubxn10	downstream	2752
chr5	110715001	110716000	0.9986	Pxmp2	overlapTSS	204		Yes
chr6	125081001	125082000	0.9986	Nop2	overlapTSS	73		Yes
chr7	35174001	35175000	0.9986	Lsm14a	overlapTSS	441		Yes
chr7	135111001	135112000	0.9986	Fus	genic	30		Yes
chr8	73930001	73931000	0.9986	Ankle1	genic	92		Yes
chr8	127245001	127246000	0.9986	Ttc13	overlapTSS	117		Yes
chr1	88423001	88424000	0.9985	Ptma	overlapTSS	310		Yes
chr10	30320001	30321000	0.9985	Trmt11	overlapTSS	470		Yes
chr10	34002001	34003000	0.9985	Tspyl1	overlapTSS	48		Yes
chr11	76057001	76058000	0.9985	Glod4	overlapTSS	226		Yes
chr11	106649001	106650000	0.9985	Ddx5	overlapTSS	154		Yes
chr14	52639001	52640000	0.9985	Zfp219	genic	408		Yes
chr16	90284001	90285000	0.9985	Sfrs15	overlapTSS	330		Yes
chr17	34046001	34047000	0.9985	Daxx	overlapTSS	462		Yes
chr18	3337001	3338000	0.9985	Crem	overlapTSS	323		Yes
chr19	8810001	8811000	0.9985	Wdr74	overlapTSS	316		Yes
chr2	164595001	164596000	0.9985	RP23-370H21.5	overlapTSS	118		Yes
chr3	9004001	9005000	0.9985	Tpd52	overlapTSS	277		Yes
chr4	44025001	44026000	0.9985	Clta	genic	7677		Yes
chr5	67067001	67068000	0.9985	AC149587.1	overlapTSS	264		Yes
chr6	30123001	30124000	0.9985	mmu-mir-183	upstream	3264
chr6	39542001	39543000	0.9985	RP23-366P9.4	overlapTSS	217		Yes
chr6	117857001	117858000	0.9985	Hnrnpf	genic	195		Yes
chr7	34981001	34982000	0.9985	Pdcd2l	overlapTSS	320		Yes
chr7	52714001	52715000	0.9985	Ftl1	genic	254		Yes
chr7	54051001	54052000	0.9985	Hps5	overlapTSS	47		Yes
chr8	72826001	72827000	0.9985	Ddx49	overlapTSS	387		Yes
chr8	73223001	73224000	0.9985	Jund	genic	153		Yes
chr8	119445001	119446000	0.9985	2310061C15Rik	overlapTSS	354		Yes
chr8	128998001	128999000	0.9985	AC151908.1	downstream	1001
chr9	30838001	30839000	0.9985	Zbtb44	overlapTSS	228		Yes
chr1	88424001	88425000	0.9984	Ptma	genic	690
chr11	51813001	51814000	0.9984	AL669920.2	genic	49617		Yes
chr11	62365001	62366000	0.9984	Ubb	genic	328		Yes
chr12	70473001	70474000	0.9984	AC157822.1	overlapTSS	179		Yes
chr15	5066001	5067000	0.9984	Rpl37	overlapTSS	343		Yes
chr16	93832001	93833000	0.9984	Morc3	overlapTSS	471		Yes
chr17	34255001	34256000	0.9984	Brd2	genic	1356		Yes
chr19	53404001	53405000	0.9984	Mxi1	genic	19005		Yes
chr2	32817001	32818000	0.9984	Lrsam1	overlapTSS	133		Yes
chr2	37298001	37299000	0.9984	Zbtb6	overlapTSS	309		Yes
chr3	88717001	88718000	0.9984	Msto1	overlapTSS	147		Yes
chr6	120481001	120482000	0.9984	Cecr5	overlapTSS	336		Yes
chr7	52721001	52722000	0.9984	Bax	genic	185		Yes
chr7	148042001	148043000	0.9984	AC107815.1	overlapTSS	155		Yes
chr12	112916001	112917000	0.9983	Trmt61a	overlapTSS	353		Yes
chr13	23636001	23637000	0.9983	Hist1h3f	genic	167		Yes
chr14	31814001	31815000	0.9983	Spcs1	overlapTSS	205		Yes
chr15	11925001	11926000	0.9983	Sub1	overlapTSS	187		Yes
chr15	88721001	88722000	0.9983	Ttll8	intergenic	22328
chr17	29144001	29145000	0.9983	Stk38	overlapTSS	118		Yes
chr17	36106001	36107000	0.9983	Abcf1	overlapTSS	305		Yes
chr18	31963001	31964000	0.9983	Wdr33	overlapTSS	248		Yes
chr5	130293001	130294000	0.9983	Cct6a	overlapTSS	288		Yes
chr6	83059001	83060000	0.9983	Ccdc142	genic	67		Yes
chr8	73034001	73035000	0.9983	Uba52	overlapTSS	248		Yes
chr8	73796001	73797000	0.9983	Haus8	overlapTSS	358		Yes
chr9	59139001	59140000	0.9983	Adpgk	overlapTSS	414		Yes
chr10	90586001	90587000	0.9982	Slc25a3	overlapTSS	288		Yes
chr10	127984001	127985000	0.9982	Zc3h10	overlapTSS	170		Yes
chr11	68666001	68667000	0.9982	Ndel1	overlapTSS	363		Yes
chr11	115375001	115376000	0.9982	Hn1	overlapTSS	299		Yes
chr12	70259001	70260000	0.9982	Rps29	genic	173		Yes
chr13	63916001	63917000	0.9982	0610007P08Rik	overlapTSS	452		Yes
chr16	14163001	14164000	0.9982	Nde1	overlapTSS	367		Yes
chr17	56148001	56149000	0.9982	Mpnd	genic	2347		Yes
chr17	80606001	80607000	0.9982	Sfrs7	overlapTSS	355		Yes
chr18	4921001	4922000	0.9982	Svil	genic	463		Yes
chr18	80666001	80667000	0.9982	Ctdp1	overlapTSS	433		Yes
chr4	57313001	57314000	0.9982	Ptpn3	genic	709		Yes
chr5	65928001	65929000	0.9982	1110003E01Rik	overlapTSS	422		Yes
chr5	145992001	145993000	0.9982	Zfp655	overlapTSS	377		Yes
chr7	13623001	13624000	0.9982	Ube2m	overlapTSS	378		Yes
chr10	114752001	114753000	0.9981	Rab21	overlapTSS	353		Yes
chr11	77499001	77500000	0.9981	Nufip2	overlapTSS	359		Yes
chr11	97888001	97889000	0.9981	RP23-309H19.5	genic	58		Yes
chr14	45949001	45950000	0.9981	Psmc6	overlapTSS	496		Yes
chr16	35490001	35491000	0.9981	Pdia5	overlapTSS	41		Yes
chr17	25032001	25033000	0.9981	Eme2	overlapTSS	31		Yes
chr17	26645001	26646000	0.9981	Dusp1	overlapTSS	463		Yes
chr17	34256001	34257000	0.9981	Brd2	genic	356		Yes
chr18	9958001	9959000	0.9981	Thoc1	overlapTSS	177		Yes
chr2	152052001	152053000	0.9981	Csnk2a1	overlapTSS	425		Yes
chr3	65332001	65333000	0.9981	4931440P22Rik	overlapTSS	105		Yes
chr3	96067001	96068000	0.9981	Hist2h4	overlapTSS	85		Yes
chr3	108714001	108715000	0.9981	Prpf38b	overlapTSS	386		Yes
chr4	129012001	129013000	0.9981	Rbbp4	overlapTSS	386		Yes
chr4	151383001	151384000	0.9981	Klhl21	genic	89		Yes
chr5	143105001	143106000	0.9981	Wipi2	overlapTSS	495		Yes
chr8	73063001	73064000	0.9981	Ell	overlapTSS	396		Yes
chr9	88417001	88418000	0.9981	2810026P18Rik	overlapTSS	289		Yes
chr9	114310001	114311000	0.9981	AC156499.1	overlapTSS	222		Yes
chr10	80522001	80523000	0.998	Sgta	overlapTSS	77		Yes
chr10	116661001	116662000	0.998	Yeats4	overlapTSS	454		Yes
chr11	106117001	106118000	0.998	Ftsj3	overlapTSS	392		Yes
chr11	114530001	114531000	0.998	Rpl38	genic	163		Yes
chr14	21871001	21872000	0.998	Ap3m1	overlapTSS	328		Yes
chr15	98593001	98594000	0.998	Arf3	overlapTSS	358		Yes
chr16	32609001	32610000	0.998	Tfrc	overlapTSS	5		Yes
chr16	91647001	91648000	0.998	Gart	overlapTSS	196		Yes
chr17	48548001	48549000	0.998	Nfya	genic	90		Yes
chr2	26789001	26790000	0.998	Surf4	overlapTSS	447		Yes
chr2	34726001	34727000	0.998	Psmd5	overlapTSS	458		Yes
chr2	119303001	119304000	0.998	Ino80	overlapTSS	422		Yes
chr2	144096001	144097000	0.998	Snx5	overlapTSS	358		Yes
chr2	181333001	181334000	0.998	Prpf6	genic	6428		Yes
chr3	153575001	153576000	0.998	Rabggtb	overlapTSS	22		Yes
chr4	116358001	116359000	0.998	AL831786.1	overlapTSS	373		Yes
chr4	124707001	124708000	0.998	Gnl2	genic	6823		Yes
chr4	149611001	149612000	0.998	Eno1	genic	171		Yes
chr4	154624001	154625000	0.998	2610002J02Rik	genic	90		Yes
chr5	31495001	31496000	0.998	Eif2b4	overlapTSS	197		Yes
chr5	74591001	74592000	0.998	Rasl11b	overlapTSS	320		Yes
chr6	124779001	124780000	0.998	Usp5	overlapTSS	498		Yes
chr7	4744001	4745000	0.998	Rpl28	overlapTSS	475		Yes
chr7	54175001	54176000	0.998	Tsg101	overlapTSS	338		Yes
chr7	88489001	88490000	0.998	Rps17	overlapTSS	416		Yes
chr7	148043001	148044000	0.998	Ric8	genic	145		Yes
chr7	148317001	148318000	0.998	Ptdss2	overlapTSS	184		Yes
chr11	3166001	3167000	0.9979	Drg1	overlapTSS	395		Yes
chr11	69137001	69138000	0.9979	Cntrob	overlapTSS	276		Yes
chr12	111829001	111830000	0.9979	Ppp2r5c	downstream	7730
chr13	21872001	21873000	0.9979	Hist1h1b	overlapTSS	249		Yes
chr13	23836001	23837000	0.9979	Hist1h3c	genic	118		Yes
chr14	76510001	76511000	0.9979	1200011I18Rik	overlapTSS	378		Yes
chr15	80085001	80086000	0.9979	Atf4	overlapTSS	71		Yes
chr16	4879001	4880000	0.9979	Fam100a	genic	315		Yes
chr2	26766001	26767000	0.9979	Med22	overlapTSS	196		Yes
chr2	73730001	73731000	0.9979	Atf2	overlapTSS	304		Yes
chr2	126959001	126960000	0.9979	Ncaph	overlapTSS	310		Yes
chr5	110536001	110537000	0.9979	Gtpbp6	genic	216		Yes
chr6	134847001	134848000	0.9979	Gpr19	overlapTSS	124		Yes
chr8	74195001	74196000	0.9979	Unc13a	overlapTSS	454		Yes
chr8	74843001	74844000	0.9979	Klf2	genic	69		Yes
chr8	109580001	109581000	0.9979	Cog8	overlapTSS	411		Yes
chr9	103965001	103966000	0.9979	Nphp3	genic	60067		Yes
chr9	113650001	113651000	0.9979	Clasp2	overlapTSS	409		Yes
chr9	122860001	122861000	0.9979	1110059G10Rik	overlapTSS	117		Yes
chr1	55294001	55295000	0.9978	RP23-93M3.2	genic	48249		Yes
chr11	29447001	29448000	0.9978	Rps27a	genic	109		Yes
chr11	87800001	87801000	0.9978	Dynll2	genic	35		Yes
chr12	114067001	114068000	0.9978	Cdca4	overlapTSS	400		Yes
chr13	21809001	21810000	0.9978	Hist1h2ai	genic	320		Yes
chr13	21845001	21846000	0.9978	Hist1h2ak	genic	303		Yes
chr13	55311001	55312000	0.9978	Nsd1	overlapTSS	142		Yes
chr17	24844001	24845000	0.9978	Tbl3	overlapTSS	395		Yes
chr17	24987001	24988000	0.9978	Fahd1	overlapTSS	45		Yes
chr19	56896001	56897000	0.9978	A630007B06Rik	overlapTSS	320		Yes
chr3	96024001	96025000	0.9978	AC125099.7	overlapTSS	90		Yes
chr5	124566001	124567000	0.9978	Arl6ip4	overlapTSS	51		Yes
chr5	140251001	140252000	0.9978	Ints1	overlapTSS	393		Yes
chr7	52384001	52385000	0.9978	Rpl13a	overlapTSS	117		Yes
chr8	87502001	87503000	0.9978	Junb	overlapTSS	327		Yes
chr8	88079001	88080000	0.9978	Dnaja2	overlapTSS	236		Yes
chr8	124353001	124354000	0.9978	Galnt2	genic	1918260		Yes
chr8	125566001	125567000	0.9978	Galnt2	genic	1302622
chr9	31019001	31020000	0.9978	Aplp2	overlapTSS	371		Yes
chr9	31193001	31194000	0.9978	Nfrkb	overlapTSS	223		Yes
chr1	72290001	72291000	0.9977	AC114905.1	genic	6962		Yes
chr1	94077001	94078000	0.9977	Hdac4	intergenic	32031
chr10	79869001	79870000	0.9977	Uqcr	overlapTSS	489		Yes
chr13	23776001	23777000	0.9977	AL592149.1	overlapTSS	23		Yes
chr15	96291001	96292000	0.9977	Sfrs2ip	overlapTSS	273		Yes
chr17	46783001	46784000	0.9977	CT030702.2	genic	174551		Yes
chr19	45080001	45081000	0.9977	Mrpl43	overlapTSS	68		Yes
chr2	26758001	26759000	0.9977	Surf6	overlapTSS	398		Yes
chr2	116946001	116947000	0.9977	Spred1	upstream	110
chr2	164705001	164706000	0.9977	Pcif1	genic	197		Yes
chr3	96363001	96364000	0.9977	AC122037.2	overlapTSS	232		Yes
chr4	86394001	86395000	0.9977	Dennd4c	overlapTSS	458		Yes
chr4	129419001	129420000	0.9977	Khdrbs1	overlapTSS	459		Yes
chr5	37139001	37140000	0.9977	Cno	genic	116		Yes
chr5	121995001	121996000	0.9977	Mapkapk5	overlapTSS	490		Yes
chr6	88468001	88469000	0.9977	Sec61a1	overlapTSS	101		Yes
chr7	19857001	19858000	0.9977	Vasp	overlapTSS	165		Yes
chr8	119517001	119518000	0.9977	Gcsh	overlapTSS	436		Yes
chrX	16196001	16197000	0.9977	Maoa	overlapTSS	176		Yes
chr11	107408001	107409000	0.9976	RP23-338K8.1	genic	687
chr12	70298001	70299000	0.9976	1110034A24Rik	genic	416		Yes
chr13	21272001	21273000	0.9976	Trim27	genic	284		Yes
chr15	90054001	90055000	0.9976	Alg10b	overlapTSS	258		Yes
chr17	28465001	28466000	0.9976	Rpl10a	overlapTSS	415		Yes
chr19	41922001	41923000	0.9976	Frat2	overlapTSS	295		Yes
chr2	131005001	131006000	0.9976	Spef1	genic	7018		Yes
chr4	116828001	116829000	0.9976	Rps8	overlapTSS	152		Yes
chr4	135411001	135412000	0.9976	Sfrs13a	overlapTSS	338		Yes
chr5	92934001	92935000	0.9976	Scarb2	overlapTSS	458		Yes
chr5	115939001	115940000	0.9976	U4	genic	392		Yes
chr5	144578001	144579000	0.9976	Eif2ak1	overlapTSS	343		Yes
chr6	30124001	30125000	0.9976	mmu-mir-183	upstream	4264
chr6	120244001	120245000	0.9976	B4galnt3	overlapTSS	423		Yes
chr6	120786001	120787000	0.9976	Bcl2l13	overlapTSS	247		Yes
chr6	137683001	137684000	0.9976	Strap	overlapTSS	401		Yes
chr7	134005001	134006000	0.9976	Ino80e	overlapTSS	199		Yes
chr8	126473001	126474000	0.9976	Galnt2	genic	395622		Yes
chr9	35075001	35076000	0.9976	Fam118b	overlapTSS	364		Yes
chr1	57463001	57464000	0.9975	AC161493.2	overlapTSS	55		Yes
chr1	72283001	72284000	0.9975	AC114905.1	overlapTSS	38		Yes
chr10	22451001	22452000	0.9975	Tbpl1	overlapTSS	252		Yes
chr10	23506001	23507000	0.9975	Rps12	genic	5		Yes
chr10	57909001	57910000	0.9975	Ranbp2	overlapTSS	400		Yes
chr10	127985001	127986000	0.9975	Zc3h10	upstream	171
chr11	57917001	57918000	0.9975	Cnot8	overlapTSS	345		Yes
chr11	62352001	62353000	0.9975	Cenpv	overlapTSS	237		Yes
chr11	70468001	70469000	0.9975	Pfn1	overlapTSS	145		Yes
chr12	88288001	88289000	0.9975	2310044G17Rik	overlapTSS	363		Yes
chr14	55495001	55496000	0.9975	Ppp1r3e	overlapTSS	487		Yes
chr15	100325001	100326000	0.9975	Csrnp2	overlapTSS	330		Yes
chr16	78576001	78577000	0.9975	D16Ertd472e	overlapTSS	108		Yes
chr16	91044001	91045000	0.9975	Gcfc1	overlapTSS	212		Yes
chr17	24342001	24343000	0.9975	Tbc1d24	overlapTSS	495		Yes
chr19	8797001	8798000	0.9975	SNORD25	upstream	483
chr2	75542001	75543000	0.9975	Nfe2l2	overlapTSS	302		Yes
chr3	87710001	87711000	0.9975	Hdgf	overlapTSS	242		Yes
chr4	131825001	131826000	0.9975	U11	genic	5		Yes
chr4	133130001	133131000	0.9975	Gpatch3	overlapTSS	340		Yes
chr6	71781001	71782000	0.9975	Immt	overlapTSS	324		Yes
chr6	86992001	86993000	0.9975	Gfpt1	overlapTSS	160		Yes
chr6	92164001	92165000	0.9975	Zfyve20	overlapTSS	81		Yes
chr7	17612001	17613000	0.9975	Ppp5c	genic	265		Yes
chr7	20300001	20301000	0.9975	Tomm40	overlapTSS	397		Yes
chr7	28013001	28014000	0.9975	Itpkc	overlapTSS	353		Yes
chr8	11557001	11558000	0.9975	Ing1	genic	936		Yes
chr8	41597001	41598000	0.9975	Cnot7	overlapTSS	107		Yes
chr8	87561001	87562000	0.9975	Tnpo2	genic	187		Yes
chr9	21528001	21529000	0.9975	Ldlr	overlapTSS	37		Yes
chr1	87961001	87962000	0.9974	Psmd1	genic	39		Yes
chr1	95700001	95701000	0.9974	Ing5	overlapTSS	458		Yes
chr1	173433001	173434000	0.9974	U5	genic	178		Yes
chr10	81106001	81107000	0.9974	Ankrd24	genic	3355		Yes
chr10	96079001	96080000	0.9974	Btg1	overlapTSS	360		Yes
chr11	31269001	31270000	0.9974	Stc2	genic	74		Yes
chr11	50191001	50192000	0.9974	Hnrnph1	genic	509		Yes
chr11	100217001	100218000	0.9974	Hap1	overlapTSS	441		Yes
chr11	121121001	121122000	0.9974	Foxk2	genic	4193		Yes
chr12	119540001	119541000	0.9974	Sp4	upstream	159
chr13	55423001	55424000	0.9974	Rab24	overlapTSS	306		Yes
chr13	101556001	101557000	0.9974	Ccnb1	overlapTSS	410		Yes
chr16	23108001	23109000	0.9974	Eif4a2	genic	484		Yes
chr17	25410001	25411000	0.9974	Ube2i	overlapTSS	335		Yes
chr2	121239001	121240000	0.9974	Catsper2	overlapTSS	344		Yes
chr2	157392001	157393000	0.9974	Blcap	overlapTSS	72		Yes
chr2	179777001	179778000	0.9974	Psma7	overlapTSS	99		Yes
chr5	147644001	147645000	0.9974	Rpl21	overlapTSS	465		Yes
chr11	101177001	101178000	0.9973	Psme3	overlapTSS	473		Yes
chr11	116351001	116352000	0.9973	Prpsap1	overlapTSS	372		Yes
chr12	3309001	3310000	0.9973	Rab10	overlapTSS	41		Yes
chr15	75911001	75912000	0.9973	Puf60	overlapTSS	341		Yes
chr16	22858001	22859000	0.9973	Dnajb11	genic	83		Yes
chr17	25321001	25322000	0.9973	AC130711.1	overlapTSS	450		Yes
chr17	66426001	66427000	0.9973	Ankrd12	overlapTSS	385		Yes
chr17	79336001	79337000	0.9973	Cebpz	overlapTSS	389		Yes
chr19	47142001	47143000	0.9973	Taf5	overlapTSS	235		Yes
chr2	157030001	157031000	0.9973	Rbl1	overlapTSS	247		Yes
chr3	107135001	107136000	0.9973	Rbm15	overlapTSS	2		Yes
chr4	11893001	11894000	0.9973	Pdp1	overlapTSS	401		Yes
chr4	40669001	40670000	0.9973	Dnaja1	overlapTSS	182		Yes
chr5	140302001	140303000	0.9973	Psmg3	overlapTSS	203		Yes
chr7	135605001	135606000	0.9973	Tial1	overlapTSS	185		Yes
chr8	91151001	91152000	0.9973	Snx20	genic	539		Yes
chr8	123191001	123192000	0.9973	Galnt2	genic	756260		Yes
chr11	75546001	75547000	0.9972	Ywhae	overlapTSS	370		Yes
chr11	84953001	84954000	0.9972	Usp32	overlapTSS	337		Yes
chr11	119161001	119162000	0.9972	Eif4a3	overlapTSS	402		Yes
chr13	97312001	97313000	0.9972	Polk	overlapTSS	439		Yes
chr14	75684001	75685000	0.9972	Zc3h13	overlapTSS	179		Yes
chr15	77688001	77689000	0.9972	Myh9	intergenic	15396
chr16	15637001	15638000	0.9972	Mcm4	overlapTSS	414		Yes
chr17	29169001	29170000	0.9972	AC167363.1	overlapTSS	124		Yes
chr17	74927001	74928000	0.9972	Birc6	overlapTSS	365		Yes
chr19	4625001	4626000	0.9972	Rce1	overlapTSS	383		Yes
chr19	15999001	16000000	0.9972	Psat1	overlapTSS	451		Yes
chr3	19088001	19089000	0.9972	Mtfr1	genic	674		Yes
chr5	36924001	36925000	0.9972	Tbc1d14	genic	46		Yes
chr5	76569001	76570000	0.9972	AC147239.1	genic	176		Yes
chr6	115758001	115759000	0.9972	Rpl32	overlapTSS	235		Yes
chr7	25266001	25267000	0.9972	Cadm4	upstream	42
chr7	25292001	25293000	0.9972	Zfp428	overlapTSS	148		Yes
chr7	134376001	134377000	0.9972	Gm4532	genic	337		Yes
chr8	97855001	97856000	0.9972	Zfp319	overlapTSS	301		Yes
chr9	44142001	44143000	0.9972	H2afx	overlapTSS	202		Yes
chr1	130313001	130314000	0.9971	Dars	overlapTSS	98		Yes
chr1	166179001	166180000	0.9971	Slc19a2	overlapTSS	176		Yes
chr10	126648001	126649000	0.9971	Pip4k2c	overlapTSS	389		Yes
chr11	51781001	51782000	0.9971	AL669920.2	genic	17617		Yes
chr11	69734001	69735000	0.9971	Eif5a	overlapTSS	112		Yes
chr11	106860001	106861000	0.9971	Kpna2	overlapTSS	246		Yes
chr12	3427001	3428000	0.9971	Asxl2	genic	146		Yes
chr13	54691001	54692000	0.9971	Nop16	overlapTSS	450		Yes
chr16	36072001	36073000	0.9971	Ccdc58	overlapTSS	172		Yes
chr17	34077001	34078000	0.9971	H2-Ke2	overlapTSS	273		Yes
chr18	44988001	44989000	0.9971	AC137150.1	overlapTSS	178		Yes
chr18	46901001	46902000	0.9971	Atg12	overlapTSS	232		Yes
chr19	6046001	6047000	0.9971	Syvn1	overlapTSS	424		Yes
chr19	16059001	16060000	0.9971	Cep78	overlapTSS	478		Yes
chr2	11423001	11424000	0.9971	Pfkfb3	overlapTSS	348		Yes
chr2	25079001	25080000	0.9971	Tubb2c	genic	222		Yes
chr2	26495001	26496000	0.9971	RP23-125H15.3	overlapTSS	108		Yes
chr2	30061001	30062000	0.9971	Ccbl1	overlapTSS	366		Yes
chr2	156688001	156689000	0.9971	AL935150.1	overlapTSS	301		Yes
chr3	82859001	82860000	0.9971	Plrg1	overlapTSS	443		Yes
chr3	94690001	94691000	0.9971	Psmb4	overlapTSS	117		Yes
chr4	94223001	94224000	0.9971	5830433M19Rik	overlapTSS	486		Yes
chr5	38611001	38612000	0.9971	Zfp509	overlapTSS	333		Yes
chr5	108741001	108742000	0.9971	Pigg	overlapTSS	372		Yes
chr6	124691001	124692000	0.9971	Grcc10	overlapTSS	287		Yes
chr7	97129001	97130000	0.9971	Eed	overlapTSS	492		Yes
chr7	147222001	147223000	0.9971	Tubgcp2	overlapTSS	242		Yes
chr8	36558001	36559000	0.9971	Eri1	overlapTSS	465		Yes
chr8	73328001	73329000	0.9971	Il12rb1	upstream	3348
chr8	91567001	91568000	0.9971	Sall1	genic	61		Yes
chr8	107850001	107851000	0.9971	Lrrc29	overlapTSS	177		Yes
chr8	108661001	108662000	0.9971	AC133195.2	genic	0		Yes
chr8	113370001	113371000	0.9971	Sf3b3	overlapTSS	324		Yes
chr8	129494001	129495000	0.9971	Rbm34	overlapTSS	21		Yes
chr9	15084001	15085000	0.9971	Med17	overlapTSS	347		Yes
chr9	114299001	114300000	0.9971	Crtap	overlapTSS	207		Yes
chr1	33964001	33965000	0.997	Bend6	overlapTSS	365		Yes
chr1	162966001	162967000	0.997	Gas5	genic	662		Yes
chr11	100181001	100182000	0.997	Eif1	overlapTSS	198		Yes
chr12	86337001	86338000	0.997	Ylpm1	overlapTSS	270		Yes
chr14	32973001	32974000	0.997	Ncoa4	overlapTSS	168		Yes
chr15	88693001	88694000	0.997	Pim3	genic	96		Yes
chr17	24607001	24608000	0.997	Pgp	overlapTSS	417		Yes
chr17	28938001	28939000	0.997	Brpf3	overlapTSS	34		Yes
chr17	88374001	88375000	0.997	Msh6	overlapTSS	423		Yes
chr18	56867001	56868000	0.997	Lmnb1	overlapTSS	466		Yes
chr19	10763001	10764000	0.997	Vps37c	overlapTSS	252		Yes
chr2	29989001	29990000	0.997	Tbc1d13	overlapTSS	265		Yes
chr3	122687001	122688000	0.997	Usp53	overlapTSS	364		Yes
chr4	34562001	34563000	0.997	Orc3l	overlapTSS	161		Yes
chr4	84851001	84852000	0.997	Sh3gl2	overlapTSS	29		Yes
chr4	125933001	125934000	0.997	Mtap7d1	overlapTSS	479		Yes
chr5	34125001	34126000	0.997	Letm1	overlapTSS	465		Yes
chr6	29114001	29115000	0.997	Rbm28	overlapTSS	331		Yes
chr6	51419001	51420000	0.997	Hnrnpa2b1	overlapTSS	107		Yes
chr6	143115001	143116000	0.997	Etnk1	overlapTSS	250		Yes
chr6	146526001	146527000	0.997	4933424B01Rik	overlapTSS	356		Yes
chr7	36340001	36341000	0.997	Nudt19	genic	323		Yes
chr7	140829001	140830000	0.997	2700050L05Rik	overlapTSS	388		Yes
chr8	23704001	23705000	0.997	Vdac3	overlapTSS	211		Yes
chr8	121971001	121972000	0.997	Necab2	genic	382		Yes
chr9	59334001	59335000	0.997	Arih1	overlapTSS	420		Yes
chr9	77956001	77957000	0.997	Fbxo9	overlapTSS	462		Yes
chr1	58561001	58562000	0.9969	Orc2l	overlapTSS	47		Yes
chr10	67011001	67012000	0.9969	Ado	overlapTSS	250		Yes
chr11	98885001	98886000	0.9969	Top2a	overlapTSS	497		Yes
chr12	81744001	81745000	0.9969	Erh	overlapTSS	180		Yes
chr13	23623001	23624000	0.9969	Hist1h4h	genic	82		Yes
chr13	23663001	23664000	0.9969	Hist1h2bg	genic	118		Yes
chr14	120877001	120878000	0.9969	Rap2a	overlapTSS	334		Yes
chr17	74715001	74716000	0.9969	Dpy30	overlapTSS	239		Yes
chr18	35758001	35759000	0.9969	Paip2	overlapTSS	270		Yes
chr19	47165001	47166000	0.9969	Usmg5	overlapTSS	120		Yes
chr2	53051001	53052000	0.9969	Arl6ip6	genic	241		Yes
chr2	119613001	119614000	0.9969	Rpap1	overlapTSS	239		Yes
chr2	128955001	128956000	0.9969	Chchd5	overlapTSS	435		Yes
chr3	68297001	68298000	0.9969	Schip1	upstream	130
chr4	118781001	118782000	0.9969	Slc2a1	overlapTSS	315		Yes
chr7	87343001	87344000	0.9969	Sema4b	genic	11274		Yes
chr8	11008001	11009000	0.9969	Irs2	overlapTSS	429		Yes
chr8	109572001	109573000	0.9969	Cog8	genic	1812		Yes
chr9	48303001	48304000	0.9969	Rbm7	overlapTSS	396		Yes
chr9	54798001	54799000	0.9969	AY074887	genic	247		Yes
chr1	166388001	166389000	0.9968	Atp1b1	overlapTSS	485		Yes
chr1	169214001	169215000	0.9968	Uck2	genic	192		Yes
chr1	183772001	183773000	0.9968	Lbr	overlapTSS	482		Yes
chr11	72503001	72504000	0.9968	Ankfy1	overlapTSS	492		Yes
chr12	73862001	73863000	0.9968	Ppm1a	overlapTSS	301		Yes
chr13	23654001	23655000	0.9968	Hist1h3e	overlapTSS	237		Yes
chr17	64213001	64214000	0.9968	A930002H24Rik	overlapTSS	139		Yes
chr18	35722001	35723000	0.9968	Matr3	genic	101
chr18	36508001	36509000	0.9968	AC130714.1	genic	2728		Yes
chr19	39005001	39006000	0.9968	Hells	overlapTSS	404		Yes
chr3	103772001	103773000	0.9968	AC162922.5	overlapTSS	496		Yes
chr3	108357001	108358000	0.9968	snoU2-25	genic	255		Yes
chr5	77380001	77381000	0.9968	Ppat	overlapTSS	403		Yes
chr5	142843001	142844000	0.9968	Foxk1	intergenic	33451
chr5	148672001	148673000	0.9968	Pomp	overlapTSS	203		Yes
chr8	87185001	87186000	0.9968	Ier2	genic	15		Yes
chr9	61220001	61221000	0.9968	Tle3	overlapTSS	189		Yes
chr10	24315001	24316000	0.9967	RP23-234P12.1	overlapTSS	377		Yes
chr11	30854001	30855000	0.9967	Erlec1	overlapTSS	151		Yes
chr11	69224001	69225000	0.9967	Kdm6b	genic	2177
chr11	74711001	74712000	0.9967	Tsr1	overlapTSS	427		Yes
chr12	40764001	40765000	0.9967	Arl4a	overlapTSS	15		Yes
chr14	64225001	64226000	0.9967	RP23-279B13.1	genic	209		Yes
chr15	77801001	77802000	0.9967	Eif3d	overlapTSS	207		Yes
chr15	101904001	101905000	0.9967	Eif4b	overlapTSS	353		Yes
chr16	92058001	92059000	0.9967	Mrps6	overlapTSS	485		Yes
chr17	13153001	13154000	0.9967	Acat2	overlapTSS	387		Yes
chr18	35113001	35114000	0.9967	Hspa9	overlapTSS	2		Yes
chr19	4811001	4812000	0.9967	Rbm14	overlapTSS	397		Yes
chr19	46836001	46837000	0.9967	Cnnm2	overlapTSS	85		Yes
chr2	71186001	71187000	0.9967	Slc25a12	genic	18806
chr2	112208001	112209000	0.9967	Slc12a6	genic	37476		Yes
chr2	166731001	166732000	0.9967	Cse1l	overlapTSS	441		Yes
chr3	51144001	51145000	0.9967	Elf2	overlapTSS	487		Yes
chr3	96042001	96043000	0.9967	Hist2h3c2	genic	1		Yes
chr4	47487001	47488000	0.9967	Alg2	overlapTSS	204		Yes
chr4	131826001	131827000	0.9967	U11	overlapTSS	6		Yes
chr4	133228001	133229000	0.9967	Pigv	overlapTSS	438		Yes
chr5	123300001	123301000	0.9967	Rnf34	overlapTSS	203		Yes
chr5	150481001	150482000	0.9967	B3galtl	genic	196
chr7	3218001	3219000	0.9967	mmu-mir-290	genic	291		Yes
chr8	74116001	74117000	0.9967	Pgls	overlapTSS	74		Yes
chr8	87356001	87357000	0.9967	Dand5	overlapTSS	139		Yes
chr8	127421001	127422000	0.9967	Exoc8	overlapTSS	474		Yes
chr9	99476001	99477000	0.9967	Dbr1	overlapTSS	217		Yes
chr1	43155001	43156000	0.9966	Tgfbrap1	overlapTSS	466		Yes
chr1	59820001	59821000	0.9966	Bmpr2	upstream	481
chr1	63223001	63224000	0.9966	Ndufs1	overlapTSS	395		Yes
chr1	135260001	135261000	0.9966	Etnk2	overlapTSS	148		Yes
chr1	161162001	161163000	0.9966	Rfwd2	overlapTSS	456		Yes
chr10	62486001	62487000	0.9966	Hnrnph3	overlapTSS	358		Yes
chr11	70467001	70468000	0.9966	Pfn1	genic	146		Yes
chr13	51942001	51943000	0.9966	Gadd45g	overlapTSS	46		Yes
chr13	55794001	55795000	0.9966	B230219D22Rik	overlapTSS	468		Yes
chr13	73741001	73742000	0.9966	Clptm1l	overlapTSS	446		Yes
chr15	41620001	41621000	0.9966	Oxr1	genic	71591		Yes
chr16	90727001	90728000	0.9966	2610039C10Rik	overlapTSS	351		Yes
chr17	30141001	30142000	0.9966	Zfand3	upstream	32
chr2	11699001	11700000	0.9966	Fbxo18	overlapTSS	167		Yes
chr2	27370001	27371000	0.9966	Wdr5	genic	1055		Yes
chr3	54611001	54612000	0.9966	Rfxap	overlapTSS	287		Yes
chr4	116299001	116300000	0.9966	Nasp	genic	556		Yes
chr5	9161001	9162000	0.9966	Dmtf1	overlapTSS	282		Yes
chr5	124777001	124778000	0.9966	Mphosph9	overlapTSS	19		Yes
chr6	83065001	83066000	0.9966	Mogs	overlapTSS	489		Yes
chr7	13609001	13610000	0.9966	Trim28	overlapTSS	499		Yes
chr7	148725001	148726000	0.9966	Chid1	overlapTSS	285		Yes
chr8	18595001	18596000	0.9966	Mcph1	overlapTSS	130		Yes
chr8	35871001	35872000	0.9966	Dusp4	genic	650		Yes
chr9	64880001	64881000	0.9966	Dpp8	overlapTSS	264		Yes
chr10	127848001	127849000	0.9965	Rnf41	overlapTSS	229		Yes
chr11	96650001	96651000	0.9965	Cbx1	overlapTSS	440		Yes
chr13	65342001	65343000	0.9965	Gm10775	intergenic	17847
chr13	108834001	108835000	0.9965	2810008M24Rik	overlapTSS	360
chr14	35487001	35488000	0.9965	Wapal	overlapTSS	113		Yes
chr17	32457001	32458000	0.9965	Akap8	genic	98
chr19	6118001	6119000	0.9965	Sac3d1	overlapTSS	414		Yes
chr19	7049001	7050000	0.9965	Ppp1r14b	overlapTSS	462		Yes
chr19	8788001	8789000	0.9965	Slc3a2	overlapTSS	365		Yes
chr19	43749001	43750000	0.9965	Slc25a28	overlapTSS	370		Yes
chr2	70893001	70894000	0.9965	Mettl8	overlapTSS	360		Yes
chr3	87329001	87330000	0.9965	Etv3	overlapTSS	328		Yes
chr4	148540001	148541000	0.9965	Pgd	overlapTSS	184		Yes
chr5	149996001	149997000	0.9965	Uspl1	genic	75		Yes
chr7	125273001	125274000	0.9965	Arl6ip1	overlapTSS	89		Yes
chr7	133709001	133710000	0.9965	Eif3c	overlapTSS	103		Yes
chr7	148661001	148662000	0.9965	Polr2l	overlapTSS	30		Yes
chr8	4613001	4614000	0.9965	BC003267	overlapTSS	169
chr8	74153001	74154000	0.9965	Unc13a	genic	321		Yes
chr9	53475001	53476000	0.9965	Cul5	genic	2119		Yes
chr9	102528001	102529000	0.9965	Cep63	overlapTSS	453		Yes
chr12	3426001	3427000	0.9964	1110002L01Rik	overlapTSS	356		Yes
chr12	4924001	4925000	0.9964	Atad2b	overlapTSS	209		Yes
chr12	17355001	17356000	0.9964	Nol10	overlapTSS	263		Yes
chr12	56593001	56594000	0.9964	Nfkbia	overlapTSS	456		Yes
chr13	5860001	5861000	0.9964	Klf6	overlapTSS	265		Yes
chr14	31362001	31363000	0.9964	Tkt	genic	321		Yes
chr14	122874001	122875000	0.9964	AC154683.2	overlapTSS	420		Yes
chr15	101004001	101005000	0.9964	Acvr1b	overlapTSS	465		Yes
chr17	48061001	48062000	0.9964	Foxp4	overlapTSS	406		Yes
chr19	9016001	9017000	0.9964	Eml3	genic	52		Yes
chr2	3430001	3431000	0.9964	Hspa14	overlapTSS	85		Yes
chr2	84583001	84584000	0.9964	mmu-mir-130a	upstream	1666
chr3	58329001	58330000	0.9964	Serp1	overlapTSS	205		Yes
chr3	88101001	88102000	0.9964	Cct3	overlapTSS	60		Yes
chr3	157197001	157198000	0.9964	Zranb2	overlapTSS	123		Yes
chr4	124479001	124480000	0.9964	Mtf1	overlapTSS	347		Yes
chr6	91066001	91067000	0.9964	Nup210	overlapTSS	177		Yes
chr8	3500001	3501000	0.9964	Mcoln1	overlapTSS	456		Yes
chr8	107115001	107116000	0.9964	Pdp2	overlapTSS	367		Yes
chr8	107165001	107166000	0.9964	Fam96b	overlapTSS	410		Yes
chr8	108734001	108735000	0.9964	Slc7a6os	overlapTSS	167		Yes
chr8	127387001	127388000	0.9964	AC151736.3	genic	397		Yes
chr9	44773001	44774000	0.9964	Ube4a	overlapTSS	357		Yes
chr1	182499001	182500000	0.9963	Parp1	overlapTSS	54		Yes
chr1	182834001	182835000	0.9963	Pycr2	overlapTSS	439		Yes
chr12	75009001	75010000	0.9963	Hif1a	genic	6639		Yes
chr13	55736001	55737000	0.9963	Ddx46	overlapTSS	411		Yes
chr14	51544001	51545000	0.9963	Osgep	overlapTSS	491		Yes
chr15	80779001	80780000	0.9963	Adsl	genic	52		Yes
chr16	35770001	35771000	0.9963	Hspbap1	overlapTSS	471		Yes
chr17	45710001	45711000	0.9963	Hsp90ab1	overlapTSS	219		Yes
chr19	10278001	10279000	0.9963	Fen1	overlapTSS	341		Yes
chr19	21346001	21347000	0.9963	Zfand5	overlapTSS	232		Yes
chr2	143741001	143742000	0.9963	Dstn	overlapTSS	55		Yes
chr2	156022001	156023000	0.9963	Phf20	overlapTSS	201		Yes
chr3	104667001	104668000	0.9963	Capza1	overlapTSS	422		Yes
chr3	132754001	132755000	0.9963	Gstcd	overlapTSS	258		Yes
chr4	132089001	132090000	0.9963	Atpif1	overlapTSS	402		Yes
chr5	31829001	31830000	0.9963	Supt7l	overlapTSS	145		Yes
chr6	136776001	136777000	0.9963	Wbp11	overlapTSS	246		Yes
chr8	87493001	87494000	0.9963	Rnaseh2a	overlapTSS	361		Yes
chr8	107058001	107059000	0.9963	Nae1	overlapTSS	464		Yes
chr8	108583001	108584000	0.9963	Nfatc3	overlapTSS	497		Yes
chr1	72758001	72759000	0.9962	Rpl37a	genic	137		Yes
chr10	7309001	7310000	0.9962	Lrp11	overlapTSS	402		Yes
chr10	20032001	20033000	0.9962	Bclaf1	overlapTSS	274		Yes
chr10	75322001	75323000	0.9962	Mif	genic	35		Yes
chr11	98054001	98055000	0.9962	Med1	overlapTSS	426		Yes
chr13	22098001	22099000	0.9962	Prss16	genic	2610		Yes
chr13	54167001	54168000	0.9962	Sfxn1	overlapTSS	256		Yes
chr14	76904001	76905000	0.9962	Tsc22d1	genic	2569		Yes
chr15	59146001	59147000	0.9962	Sqle	overlapTSS	368		Yes
chr15	79158001	79159000	0.9962	Pla2g6	overlapTSS	417		Yes
chr15	79233001	79234000	0.9962	Tmem184b	overlapTSS	267		Yes
chr15	81846001	81847000	0.9962	Pppde2	overlapTSS	407		Yes
chr17	26012001	26013000	0.9962	0610011F06Rik	overlapTSS	459		Yes
chr17	46919001	46920000	0.9962	CT030702.2	genic	42170		Yes
chr17	53618001	53619000	0.9962	Rab5a	overlapTSS	441		Yes
chr2	52717001	52718000	0.9962	Fmnl2	genic	107		Yes
chr2	113688001	113689000	0.9962	Arhgap11a	overlapTSS	187		Yes
chr2	168780001	168781000	0.9962	Zfp64	genic	87		Yes
chr3	102824001	102825000	0.9962	Csde1	overlapTSS	470		Yes
chr3	138152001	138153000	0.9962	Metap1	overlapTSS	364		Yes
chr3	153607001	153608000	0.9962	Acadm	overlapTSS	404		Yes
chr5	30062001	30063000	0.9962	Gm5129	genic	176		Yes
chr5	139676001	139677000	0.9962	Unc84a	overlapTSS	409		Yes
chr7	54263001	54264000	0.9962	Spty2d1	overlapTSS	219		Yes
chr7	147323001	147324000	0.9962	Mtg1	overlapTSS	462		Yes
chr7	148401001	148402000	0.9962	Rassf7	overlapTSS	241		Yes
chr7	150255001	150256000	0.9962	Trpm5	genic	57		Yes
chr8	125842001	125843000	0.9962	Galnt2	genic	1026622		Yes
chr9	123169001	123170000	0.9962	Tmem158	overlapTSS	198		Yes
chr1	55144001	55145000	0.9961	Hspd1	overlapTSS	132		Yes
chr10	58684001	58685000	0.9961	Ankrd57	overlapTSS	299		Yes
chr12	87811001	87812000	0.9961	Esrrb	genic	50570		Yes
chr12	110132001	110133000	0.9961	Wars	overlapTSS	407		Yes
chr14	119105001	119106000	0.9961	Abcc4	overlapTSS	426		Yes
chr15	102110001	102111000	0.9961	Mfsd5	genic	116		Yes
chr16	90143001	90144000	0.9961	Gm10789	genic	209		Yes
chr17	37095001	37096000	0.9961	Znrd1	overlapTSS	372		Yes
chr19	45857001	45858000	0.9961	Mgea5	genic	236		Yes
chr2	103637001	103638000	0.9961	Caprin1	overlapTSS	194		Yes
chr2	130100001	130101000	0.9961	Nop56	overlapTSS	165		Yes
chr2	146838001	146839000	0.9961	Xrn2	overlapTSS	268		Yes
chr2	162880001	162881000	0.9961	Mybl2	overlapTSS	422		Yes
chr4	109349001	109350000	0.9961	Faf1	overlapTSS	192		Yes
chr4	133466001	133467000	0.9961	Rps6ka1	intergenic	22292	Negative
chr5	34001001	34002000	0.9961	Tacc3	genic	224		Yes
chr5	100845001	100846000	0.9961	Sec31a	overlapTSS	192		Yes
chr5	125029001	125030000	0.9961	Eif2b1	overlapTSS	139		Yes
chr7	3655001	3656000	0.9961	Rps9	overlapTSS	405		Yes
chr7	52072001	52073000	0.9961	Atf5	overlapTSS	27		Yes
chr8	13104001	13105000	0.9961	Pcid2	genic	343		Yes
chr8	18846001	18847000	0.9961	Agpat5	overlapTSS	276		Yes
chr8	23587001	23588000	0.9961	AI316807	overlapTSS	139		Yes
chr8	72405001	72406000	0.9961	Cilp2	genic	733		Yes
chr8	73430001	73431000	0.9961	Mtap1s	genic	120		Yes
chr8	106966001	106967000	0.9961	Dync1li2	overlapTSS	95		Yes
chr9	46081001	46082000	0.9961	Zfp259	overlapTSS	146		Yes
chr1	60623001	60624000	0.996	Raph1	overlapTSS	387		Yes
chr1	79668001	79669000	0.996	Ap1s3	overlapTSS	453		Yes
chr11	70483001	70484000	0.996	Camta2	genic	36		Yes
chr12	73171001	73172000	0.996	Gpr135	overlapTSS	22		Yes
chr13	49516001	49517000	0.996	Ippk	overlapTSS	354		Yes
chr15	78633001	78634000	0.996	Card10	overlapTSS	471		Yes
chr15	98905001	98906000	0.996	AC157610.3	overlapTSS	99		Yes
chr19	8962001	8963000	0.996	SNORA57	downstream	28
chr2	29643001	29644000	0.996	Trub2	overlapTSS	167		Yes
chr2	118982001	118983000	0.996	Fam82a2	overlapTSS	230		Yes
chr2	121854001	121855000	0.996	Eif3j	overlapTSS	281		Yes
chr4	82969001	82970000	0.996	Ttc39b	genic	159		Yes
chr4	131864001	131865000	0.996	RP23-115D21.2	overlapTSS	407		Yes
chr4	151700001	151701000	0.996	Rpl22	genic	150		Yes
chr6	72908001	72909000	0.996	Tmsb10	overlapTSS	481		Yes
chr7	4763001	4764000	0.996	Ube2s	overlapTSS	43		Yes
chr8	80041001	80042000	0.996	Arhgap10	overlapTSS	194		Yes
chr8	113580001	113581000	0.996	Aars	genic	564		Yes
chr9	36534001	36535000	0.996	Chek1	overlapTSS	211		Yes
chr10	17443001	17444000	0.9959	Cited2	overlapTSS	31		Yes
chr10	62801001	62802000	0.9959	Sirt1	genic	19248		Yes
chr10	79317001	79318000	0.9959	Ptbp1	overlapTSS	349		Yes
chr11	88921001	88922000	0.9959	Dgke	genic	6164		Yes
chr11	116713001	116714000	0.9959	1110005A03Rik	genic	1577		Yes
chr12	52930001	52931000	0.9959	Hectd1	overlapTSS	477		Yes
chr13	17787001	17788000	0.9959	2810021B07Rik	overlapTSS	246		Yes
chr13	23848001	23849000	0.9959	RP23-480B19.17	genic	71		Yes
chr13	94269001	94270000	0.9959	Jmy	overlapTSS	356		Yes
chr14	25310001	25311000	0.9959	Rps24	genic	61		Yes
chr14	118531001	118532000	0.9959	Tgds	overlapTSS	23		Yes
chr15	99705001	99706000	0.9959	Lima1	overlapTSS	164		Yes
chr17	66234001	66235000	0.9959	Ralbp1	overlapTSS	177		Yes
chr18	80403001	80404000	0.9959	Gm16286	overlapTSS	496		Yes
chr19	5457001	5458000	0.9959	AC122861.4	overlapTSS	55		Yes
chr19	7557001	7558000	0.9959	Rtn3	overlapTSS	229		Yes
chr19	47089001	47090000	0.9959	Ina	overlapTSS	187		Yes
chr3	61168001	61169000	0.9959	B430305J03Rik	overlapTSS	243		Yes
chr3	105762001	105763000	0.9959	Atp5f1	genic	17		Yes
chr4	86221001	86222000	0.9959	Rraga	overlapTSS	388		Yes
chr4	128735001	128736000	0.9959	RP23-269B7.6	overlapTSS	226		Yes
chr5	116081001	116082000	0.9959	AC159539.1	genic	323		Yes
chr5	144670001	144671000	0.9959	Aimp2	overlapTSS	284		Yes
chr8	93432001	93433000	0.9959	Chd9	genic	79265		Yes
chr9	44041001	44042000	0.9959	Cbl	genic	129		Yes
chr1	88425001	88426000	0.9958	Ptma	genic	1273		Yes
chr1	145624001	145625000	0.9958	Trove2	overlapTSS	197		Yes
chr10	7512001	7513000	0.9958	BC013529	overlapTSS	402		Yes
chr11	5607001	5608000	0.9958	Mrps24	overlapTSS	310		Yes
chr11	95936001	95937000	0.9958	Atp5g1	overlapTSS	16		Yes
chr13	23677001	23678000	0.9958	Hist1h2be	genic	1390		Yes
chr15	36723001	36724000	0.9958	Ywhaz	genic	293		Yes
chr15	86044001	86045000	0.9958	Tbc1d22a	overlapTSS	123		Yes
chr16	91729001	91730000	0.9958	Atp5o	genic	44358		Yes
chr17	24806001	24807000	0.9958	Zfp598	overlapTSS	303		Yes
chr18	61336001	61337000	0.9958	Hmgxb3	overlapTSS	296		Yes
chr18	75160001	75161000	0.9958	Rpl17	overlapTSS	175		Yes
chr2	179805001	179806000	0.9958	Gtpbp5	overlapTSS	292		Yes
chr3	88489001	88490000	0.9958	2810403A07Rik	overlapTSS	251		Yes
chr4	117807001	117808000	0.9958	St3gal3	overlapTSS	494		Yes
chr4	118109001	118110000	0.9958	Cdc20	overlapTSS	115		Yes
chr4	125998001	125999000	0.9958	Adprhl2	overlapTSS	387		Yes
chr4	132440001	132441000	0.9958	Stx12	overlapTSS	423		Yes
chr5	93635001	93636000	0.9958	Ccni	overlapTSS	479		Yes
chr5	115940001	115941000	0.9958	U4	genic	262		Yes
chr5	130007001	130008000	0.9958	Sfrs8	overlapTSS	105		Yes
chr6	28430001	28431000	0.9958	Snd1	overlapTSS	394		Yes
chr7	112959001	112960000	0.9958	AC121823.2	genic	48166		Yes
chr7	130513001	130514000	0.9958	Arhgap17	overlapTSS	404		Yes
chr7	135604001	135605000	0.9958	Tial1	genic	186		Yes
chr8	11312001	11313000	0.9958	Col4a1	overlapTSS	174		Yes
chr8	26712001	26713000	0.9958	Whsc1l1	overlapTSS	72		Yes
chr9	21921001	21922000	0.9958	Elof1	overlapTSS	398		Yes
chr9	50412001	50413000	0.9958	Timm8b	overlapTSS	46		Yes
chr1	82313001	82314000	0.9957	Rhbdd1	overlapTSS	26		Yes
chr1	177555001	177556000	0.9957	Fh1	overlapTSS	234		Yes
chr10	128185001	128186000	0.9957	Wibg	overlapTSS	422		Yes
chr11	49607001	49608000	0.9957	Gfpt2	overlapTSS	320		Yes
chr11	118151001	118152000	0.9957	Usp36	overlapTSS	455		Yes
chr12	88224001	88225000	0.9957	6430527G18Rik	overlapTSS	153		Yes
chr13	8995001	8996000	0.9957	Gtpbp4	overlapTSS	262		Yes
chr14	56300001	56301000	0.9957	Tinf2	overlapTSS	380		Yes
chr15	89145001	89146000	0.9957	Sbf1	overlapTSS	258		Yes
chr15	98702001	98703000	0.9957	Mll2	upstream	387
chr16	4077001	4078000	0.9957	Trap1	overlapTSS	173		Yes
chr16	4684001	4685000	0.9957	Dnaja3	genic	2292		Yes
chr16	16303001	16304000	0.9957	Yars2	overlapTSS	57		Yes
chr17	29484001	29485000	0.9957	Mtch1	overlapTSS	151		Yes
chr17	35035001	35036000	0.9957	Ehmt2	overlapTSS	413		Yes
chr17	45732001	45733000	0.9957	Slc29a1	overlapTSS	494		Yes
chr2	119698001	119699000	0.9957	AL954662.1	genic	15
chr3	30692001	30693000	0.9957	Sec62	overlapTSS	248		Yes
chr4	119212001	119213000	0.9957	Foxj3	overlapTSS	265		Yes
chr5	115688001	115689000	0.9957	Pop5	genic	2000		Yes
chr5	143722001	143723000	0.9957	Fscn1	overlapTSS	21		Yes
chr7	52781001	52782000	0.9957	Ppp1r15a	overlapTSS	362		Yes
chr8	74844001	74845000	0.9957	Klf2	genic	555		Yes
chr9	107302001	107303000	0.9957	Cacna2d2	overlapTSS	63		Yes
chr1	59539001	59540000	0.9956	Fzd7	overlapTSS	22		Yes
chr1	75215001	75216000	0.9956	Tuba4a	overlapTSS	172		Yes
chr10	34138001	34139000	0.9956	Nt5dc1	overlapTSS	344		Yes
chr11	116714001	116715000	0.9956	1110005A03Rik	genic	577		Yes
chr13	12553001	12554000	0.9956	Lgals8	genic	3211		Yes
chr16	17922001	17923000	0.9956	Slc25a1	downstream	2304
chr2	25127001	25128000	0.9956	Ssna1	overlapTSS	70		Yes
chr2	121782001	121783000	0.9956	Ctdspl2	genic	264		Yes
chr3	96066001	96067000	0.9956	Hist2h4	genic	84		Yes
chr4	88783001	88784000	0.9956	Mtap	overlapTSS	25		Yes
chr4	118967001	118968000	0.9956	Ybx1	overlapTSS	208		Yes
chr5	29761001	29762000	0.9956	Nom1	overlapTSS	203		Yes
chr5	114221001	114222000	0.9956	Sart3	overlapTSS	342		Yes
chr5	130647001	130648000	0.9956	Rabgef1	overlapTSS	332		Yes
chr6	29222001	29223000	0.9956	2310016C08Rik	overlapTSS	487		Yes
chr8	18950001	18951000	0.9956	Xkr5	genic	1871		Yes
chr8	108660001	108661000	0.9956	Esrp2	overlapTSS	126		Yes
chr1	59727001	59728000	0.9955	Sumo1	overlapTSS	322		Yes
chr1	93309001	93310000	0.9955	Hes6	overlapTSS	215		Yes
chr11	87262001	87263000	0.9955	Tex14	genic	43434		Yes
chr11	115474001	115475000	0.9955	Mif4gd	overlapTSS	240		Yes
chr13	23852001	23853000	0.9955	Hist1h4a	genic	99		Yes
chr13	41345001	41346000	0.9955	Elovl2	intergenic	29227
chr13	49777001	49778000	0.9955	Iars	overlapTSS	488		Yes
chr13	101500001	101501000	0.9955	Cdk7	overlapTSS	122		Yes
chr16	38522001	38523000	0.9955	4930455C21Rik	overlapTSS	253		Yes
chr2	29917001	29918000	0.9955	Set	genic	4103		Yes
chr2	34655001	34656000	0.9955	Rabepk	overlapTSS	431		Yes
chr3	84618001	84619000	0.9955	Arfip1	genic	317653
chr3	96433001	96434000	0.9955	AC122037.7	overlapTSS	257		Yes
chr3	103718001	103719000	0.9955	Rsbn1	overlapTSS	42		Yes
chr3	146184001	146185000	0.9955	Rpf1	overlapTSS	371		Yes
chr5	3596001	3597000	0.9955	C030048B08Rik	overlapTSS	415		Yes
chr5	145529001	145530000	0.9955	Trrap	genic	40		Yes
chr6	88469001	88470000	0.9955	Sec61a1	upstream	102
chr6	117791001	117792000	0.9955	Zfp637	overlapTSS	197		Yes
chr7	31017001	31018000	0.9955	Tbcb	overlapTSS	290		Yes
chr8	124431001	124432000	0.9955	Galnt2	genic	1996260		Yes
chr8	124967001	124968000	0.9955	Galnt2	genic	1901622		Yes
chr9	61761001	61762000	0.9955	Rplp1	genic	90		Yes
chr9	70390001	70391000	0.9955	Sltm	overlapTSS	415		Yes
chr9	108419001	108420000	0.9955	Qrich1	overlapTSS	444		Yes
chr9	110034001	110035000	0.9955	Smarcc1	overlapTSS	459		Yes
chr1	173200001	173201000	0.9954	B4galt3	overlapTSS	458		Yes
chr11	87551001	87552000	0.9954	Supt4h1	overlapTSS	52		Yes
chr11	120685001	120686000	0.9954	Fasn	overlapTSS	491		Yes
chr12	53107001	53108000	0.9954	6530401N04Rik	overlapTSS	487		Yes
chr13	23627001	23628000	0.9954	Hist1h3g	genic	222		Yes
chr13	95128001	95129000	0.9954	Gm9776	genic	280		Yes
chr14	21000001	21001000	0.9954	Kcnk5	genic	4		Yes
chr14	25309001	25310000	0.9954	Rps24	overlapTSS	60		Yes
chr14	65716001	65717000	0.9954	Extl3	intergenic	16689
chr15	77759001	77760000	0.9954	Txn2	overlapTSS	397		Yes
chr16	36071001	36072000	0.9954	Fam162a	overlapTSS	390		Yes
chr16	55974001	55975000	0.9954	Rpl24	genic	5834		Yes
chr17	87424001	87425000	0.9954	Pigf	overlapTSS	254		Yes
chr18	73975001	73976000	0.9954	Me2	overlapTSS	91		Yes
chr2	151566001	151567000	0.9954	Psmf1	genic	46		Yes
chr2	180324001	180325000	0.9954	Ogfr	genic	51		Yes
chr5	124981001	124982000	0.9954	Rilpl1	overlapTSS	399		Yes
chr5	136720001	136721000	0.9954	Sh2b2	overlapTSS	276		Yes
chr6	108778001	108779000	0.9954	Edem1	overlapTSS	365		Yes
chr6	127059001	127060000	0.9954	9630033F20Rik	overlapTSS	432		Yes
chr7	72017001	72018000	0.9954	Fam189a1	genic	116002		Yes
chr7	106631001	106632000	0.9954	Rps3	genic	248		Yes
chr7	123451001	123452000	0.9954	Plekha7	overlapTSS	153		Yes
chr7	134565001	134566000	0.9954	Zfp688	overlapTSS	447		Yes
chr8	73197001	73198000	0.9954	Lsm4	overlapTSS	146		Yes
chr8	98331001	98332000	0.9954	Cnot1	overlapTSS	295		Yes
chr9	47338001	47339000	0.9954	Cadm1	overlapTSS	255		Yes
chr9	64129001	64130000	0.9954	Tipin	overlapTSS	413		Yes
chr1	36614001	36615000	0.9953	Sema4c	genic	194		Yes
chr10	70807001	70808000	0.9953	Cisd1	overlapTSS	298		Yes
chr11	69814001	69815000	0.9953	Dvl2	overlapTSS	96		Yes
chr12	111684001	111685000	0.9953	Ppp2r5c	upstream	518
chr13	23837001	23838000	0.9953	Hist1h3c	overlapTSS	119		Yes
chr13	48356001	48357000	0.9953	AC154314.1	genic	992		Yes
chr13	100114001	100115000	0.9953	Ptcd2	overlapTSS	376		Yes
chr14	55195001	55196000	0.9953	Jub	genic	251		Yes
chr15	79178001	79179000	0.9953	Maff	genic	30		Yes
chr16	35983001	35984000	0.9953	Kpna1	overlapTSS	431		Yes
chr17	29797001	29798000	0.9953	Ftsjd2	genic	13132		Yes
chr17	56443001	56444000	0.9953	Uhrf1	genic	257		Yes
chr18	25645001	25646000	0.9953	Celf4	genic	7385		Yes
chr18	46685001	46686000	0.9953	Fem1c	overlapTSS	442		Yes
chr19	6085001	6086000	0.9953	Cdca5	genic	18		Yes
chr19	10257001	10258000	0.9953	Fads1	overlapTSS	428		Yes
chr2	25188001	25189000	0.9953	Man1b1	genic	143		Yes
chr2	103325001	103326000	0.9953	Cat	overlapTSS	316		Yes
chr4	83063001	83064000	0.9953	Snapc3	overlapTSS	372		Yes
chr4	124762001	124763000	0.9953	RP23-325M14.7	overlapTSS	190		Yes
chr4	155068001	155069000	0.9953	Slc35e2	genic	15606		Yes
chr5	4104001	4105000	0.9953	Cyp51	overlapTSS	254		Yes
chr8	63462001	63463000	0.9953	Clcn3	overlapTSS	96		Yes
chr8	108424001	108425000	0.9953	Pskh1	overlapTSS	340		Yes
chr9	77503001	77504000	0.9953	Klhl31	genic	302		Yes
chr9	106105001	106106000	0.9953	Twf2	overlapTSS	457		Yes
chr9	106271001	106272000	0.9953	Dusp7	genic	38		Yes
chr1	72301001	72302000	0.9952	AC114905.1	genic	10710		Yes
chr1	127457001	127458000	0.9952	Slc35f5	overlapTSS	400		Yes
chr10	70700001	70701000	0.9952	Tfam	genic	28		Yes
chr11	60351001	60352000	0.9952	Alkbh5	genic	1118		Yes
chr11	95868001	95869000	0.9952	Igf2bp1	upstream	747
chr11	96883001	96884000	0.9952	Sp6	genic	2048		Yes
chr11	100480001	100481000	0.9952	Dnajc7	genic	482		Yes
chr11	119352001	119353000	0.9952	RP23-25M3.5	overlapTSS	339		Yes
chr13	22134001	22135000	0.9952	Hist1h2ag	genic	187		Yes
chr13	107737001	107738000	0.9952	Dimt1	overlapTSS	235		Yes
chr15	10644001	10645000	0.9952	AC138765.1	overlapTSS	409		Yes
chr15	58704001	58705000	0.9952	Trmt12	overlapTSS	245		Yes
chr15	103071001	103072000	0.9952	Hnrnpa1	genic	116		Yes
chr17	23810001	23811000	0.9952	Thoc6	overlapTSS	191		Yes
chr17	36054001	36055000	0.9952	Ppp1r10	genic	291		Yes
chr19	3708001	3709000	0.9952	AC112990.1	overlapTSS	167		Yes
chr2	32702001	32703000	0.9952	Stxbp1	overlapTSS	241		Yes
chr4	107552001	107553000	0.9952	Magoh	overlapTSS	359		Yes
chr4	116875001	116876000	0.9952	U5	genic	132		Yes
chr5	34678001	34679000	0.9952	Rnf4	upstream	9360
chr7	71537001	71538000	0.9952	Mphosph10	overlapTSS	153		Yes
chr1	43990001	43991000	0.9951	Tpp2	overlapTSS	153		Yes
chr10	80260001	80261000	0.9951	Plekhj1	overlapTSS	15		Yes
chr10	80568001	80569000	0.9951	Map2k2	overlapTSS	340		Yes
chr10	116500001	116501000	0.9951	Cct2	overlapTSS	166		Yes
chr13	22133001	22134000	0.9951	Hist1h4i	overlapTSS	230		Yes
chr13	23831001	23832000	0.9951	Hist1h1c	genic	235		Yes
chr13	101421001	101422000	0.9951	Rad17	overlapTSS	13		Yes
chr13	119175001	119176000	0.9951	Mrps30	genic	59		Yes
chr15	38944001	38945000	0.9951	Slc25a32	overlapTSS	220		Yes
chr15	89026001	89027000	0.9951	Fam116b	overlapTSS	104		Yes
chr17	71876001	71877000	0.9951	Ndc80	overlapTSS	153		Yes
chr19	6058001	6059000	0.9951	Fau	genic	50		Yes
chr4	124614001	124615000	0.9951	Cdca8	overlapTSS	82		Yes
chr4	154596001	154597000	0.9951	Ski	overlapTSS	356		Yes
chr5	115224001	115225000	0.9951	Git2	genic	526		Yes
chr6	113328001	113329000	0.9951	Arpc4	overlapTSS	108		Yes
chr6	146591001	146592000	0.9951	Tm7sf3	overlapTSS	335		Yes
chr7	129276001	129277000	0.9951	Palb2	overlapTSS	357		Yes
chr8	28370001	28371000	0.9951	Eif4ebp1	overlapTSS	150		Yes
chr8	108674001	108675000	0.9951	Pla2g15	overlapTSS	298		Yes
chr8	113494001	113495000	0.9951	St3gal2	genic	1380		Yes
chr1	94807001	94808000	0.995	Rnpepl1	overlapTSS	18		Yes
chr1	174078001	174079000	0.995	Dcaf8	overlapTSS	296		Yes
chr10	36694001	36695000	0.995	Hdac2	overlapTSS	349		Yes
chr10	119664001	119665000	0.995	Llph	overlapTSS	125		Yes
chr10	126602001	126603000	0.995	AC144852.2	genic	131		Yes
chr11	12364001	12365000	0.995	Cobl	overlapTSS	138		Yes
chr11	51464001	51465000	0.995	C330016O10Rik	overlapTSS	343		Yes
chr11	57822001	57823000	0.995	Larp1	overlapTSS	434		Yes
chr11	58762001	58763000	0.995	Hist3h2ba	overlapTSS	34		Yes
chr12	112776001	112777000	0.995	Eif5	overlapTSS	380		Yes
chr13	55573001	55574000	0.995	Prr7	genic	513		Yes
chr14	52877001	52878000	0.995	Rab2b	downstream	3446
chr15	44259001	44260000	0.995	Nudcd1	overlapTSS	147		Yes
chr15	78873001	78874000	0.995	Galr3	genic	12		Yes
chr16	17132001	17133000	0.995	Sdf2l1	overlapTSS	475		Yes
chr16	56029001	56030000	0.995	Pcnp	overlapTSS	191		Yes
chr17	15963001	15964000	0.995	Rgmb	overlapTSS	494		Yes
chr17	24552001	24553000	0.995	Rnps1	genic	381		Yes
chr18	38760001	38761000	0.995	Spry4	overlapTSS	78		Yes
chr18	67365001	67366000	0.995	Gnal	genic	17906		Yes
chr2	163245001	163246000	0.995	3230401D17Rik	overlapTSS	263		Yes
chr3	110053001	110054000	0.995	Prmt6	overlapTSS	84		Yes
chr4	94719001	94720000	0.995	RP23-77I17.1	genic	776		Yes
chr4	151851001	151852000	0.995	Kcnab2	overlapTSS	20		Yes
chr5	32761001	32762000	0.995	Ppp1cb	overlapTSS	346		Yes
chr6	24477001	24478000	0.995	Ndufa5	overlapTSS	430		Yes
chr7	135888001	135889000	0.995	Sec23ip	overlapTSS	494		Yes
chr8	26864001	26865000	0.995	Ddhd2	overlapTSS	328		Yes
chr8	72854001	72855000	0.995	Lass1	genic	486		Yes
chr9	7837001	7838000	0.995	C330006D17Rik	overlapTSS	63		Yes
chr9	63225001	63226000	0.995	Map2k5	overlapTSS	291		Yes
chr1	91827001	91828000	0.9949	Gbx2	overlapTSS	249		Yes
chr1	129670001	129671000	0.9949	Ccnt2	overlapTSS	259		Yes
chr10	82322001	82323000	0.9949	Txnrd1	genic	50		Yes
chr10	93296001	93297000	0.9949	Usp44	genic	1701
chr10	127986001	127987000	0.9949	Zc3h10	upstream	1171
chr11	116976001	116977000	0.9949	Sec14l1	overlapTSS	481		Yes
chr13	74075001	74076000	0.9949	Trip13	overlapTSS	172		Yes
chr14	70843001	70844000	0.9949	Polr3d	overlapTSS	228		Yes
chr14	99698001	99699000	0.9949	Klf5	genic	91		Yes
chr15	76158001	76159000	0.9949	Exosc4	genic	119		Yes
chr15	81230001	81231000	0.9949	St13	overlapTSS	118		Yes
chr15	83002001	83003000	0.9949	Cyb5r3	genic	22		Yes
chr17	28828001	28829000	0.9949	Mapk14	overlapTSS	286		Yes
chr2	22751001	22752000	0.9949	CT030013.1	overlapTSS	160		Yes
chr2	164736001	164737000	0.9949	Zfp335	genic	257		Yes
chr2	168781001	168782000	0.9949	Zfp64	overlapTSS	86		Yes
chr3	95463001	95464000	0.9949	Mcl1	genic	222		Yes
chr4	140857001	140858000	0.9949	Epha2	overlapTSS	154		Yes
chr5	136410001	136411000	0.9949	Ywhag	overlapTSS	468		Yes
chr5	138635001	138636000	0.9949	Cnpy4	genic	145		Yes
chr7	17396001	17397000	0.9949	Fkrp	genic	1382		Yes
chr7	120657001	120658000	0.9949	Far1	overlapTSS	347		Yes
chr8	26895001	26896000	0.9949	Bag4	overlapTSS	326		Yes
chr8	28371001	28372000	0.9949	Eif4ebp1	genic	151		Yes
chr1	37947001	37948000	0.9948	Mitd1	overlapTSS	251		Yes
chr1	107560001	107561000	0.9948	2310035C23Rik	overlapTSS	489		Yes
chr1	133424001	133425000	0.9948	Fam72a	overlapTSS	479		Yes
chr1	165860001	165861000	0.9948	Scyl3	genic	770		Yes
chr10	79167001	79168000	0.9948	Bsg	overlapTSS	252		Yes
chr10	79601001	79602000	0.9948	Dos	genic	110		Yes
chr11	32105001	32106000	0.9948	Snrnp25	overlapTSS	414		Yes
chr11	61743001	61744000	0.9948	Akap10	overlapTSS	246		Yes
chr11	74537001	74538000	0.9948	Pafah1b1	overlapTSS	163		Yes
chr14	9005001	9006000	0.9948	Pdhb	overlapTSS	461		Yes
chr14	102039001	102040000	0.9948	Commd6	overlapTSS	97		Yes
chr15	76199001	76200000	0.9948	Heatr7a	genic	25015		Yes
chr15	78905001	78906000	0.9948	Eif3l	overlapTSS	341		Yes
chr16	18248001	18249000	0.9948	Ranbp1	overlapTSS	175		Yes
chr17	3557001	3558000	0.9948	Tfb1m	overlapTSS	287		Yes
chr17	27110001	27111000	0.9948	Zbtb9	overlapTSS	111		Yes
chr17	34161001	34162000	0.9948	Ring1	overlapTSS	400		Yes
chr17	36116001	36117000	0.9948	Prr3	genic	181		Yes
chr18	45719001	45720000	0.9948	Kcnn2	genic	880		Yes
chr19	38893001	38894000	0.9948	Noc3l	overlapTSS	273		Yes
chr2	181100001	181101000	0.9948	Arfrp1	overlapTSS	46		Yes
chr4	86502001	86503000	0.9948	Rps6	genic	316		Yes
chr4	94717001	94718000	0.9948	Jun	genic	913		Yes
chr5	29704001	29705000	0.9948	Lmbr1	overlapTSS	70		Yes
chr5	35917001	35918000	0.9948	2310079F23Rik	overlapTSS	281		Yes
chr5	147645001	147646000	0.9948	Rpl21	genic	535		Yes
chr6	119430001	119431000	0.9948	Wnt5b	genic	47449		Yes
chr7	73205001	73206000	0.9948	Snrpa1	overlapTSS	184		Yes
chr7	134339001	134340000	0.9948	Cd2bp2	overlapTSS	498		Yes
chr8	28231001	28232000	0.9948	Gpr124	genic	1890		Yes
chr8	75877001	75878000	0.9948	Large	overlapTSS	438		Yes
chr9	77758001	77759000	0.9948	Elovl5	upstream	6171
chr1	155334001	155335000	0.9947	Dhx9	overlapTSS	262		Yes
chr1	194956001	194957000	0.9947	AA408296	overlapTSS	444		Yes
chr10	75905001	75906000	0.9947	Pcnt	overlapTSS	343		Yes
chr11	58768001	58769000	0.9947	Hist3h2bb	overlapTSS	13		Yes
chr11	75444001	75445000	0.9947	Inpp5k	overlapTSS	489		Yes
chr11	96777001	96778000	0.9947	Cdk5rap3	overlapTSS	190		Yes
chr11	101304001	101305000	0.9947	Rpl27	genic	389		Yes
chr13	111185001	111186000	0.9947	Plk2	overlapTSS	255		Yes
chr14	27783001	27784000	0.9947	Appl1	genic	418		Yes
chr14	52504001	52505000	0.9947	Mett11d1	overlapTSS	483		Yes
chr14	55545001	55546000	0.9947	Efs	upstream	250
chr14	122506001	122507000	0.9947	AC164315.2	overlapTSS	195		Yes
chr15	75739001	75740000	0.9947	Eef1d	overlapTSS	215		Yes
chr17	29627001	29628000	0.9947	AC163629.1	genic	870		Yes
chr17	47809001	47810000	0.9947	Med20	genic	10810		Yes
chr17	87846001	87847000	0.9947	Calm2	overlapTSS	274		Yes
chr19	4878001	4879000	0.9947	Zdhhc24	overlapTSS	332		Yes
chr19	28086001	28087000	0.9947	Rfx3	upstream	371
chr2	10002001	10003000	0.9947	Atp5c1	overlapTSS	53		Yes
chr4	9596001	9597000	0.9947	Asph	overlapTSS	308		Yes
chr4	43591001	43592000	0.9947	Gba2	overlapTSS	408		Yes
chr4	52452001	52453000	0.9947	Smc2	overlapTSS	114		Yes
chr4	115748001	115749000	0.9947	Lrrc41	genic	127		Yes
chr6	86388001	86389000	0.9947	C87436	overlapTSS	367		Yes
chr6	112996001	112997000	0.9947	Lhfpl4	genic	31596		Yes
chr6	115494001	115495000	0.9947	Tsen2	overlapTSS	318		Yes
chr6	136757001	136758000	0.9947	H2afj	genic	214		Yes
chr7	63217001	63218000	0.9947	Nipa2	overlapTSS	180		Yes
chr7	129164001	129165000	0.9947	Gga2	overlapTSS	319		Yes
chr9	57369001	57370000	0.9947	Cox5a	overlapTSS	104		Yes
chr1	36748001	36749000	0.9946	Cox5b	overlapTSS	424		Yes
chr1	157883001	157884000	0.9946	Tor1aip1	overlapTSS	390		Yes
chr1	192849001	192850000	0.9946	Mfsd7b	genic	69		Yes
chr11	115473001	115474000	0.9946	Mif4gd	genic	241		Yes
chr13	24893001	24894000	0.9946	BC005537	overlapTSS	474		Yes
chr14	12386001	12387000	0.9946	Ptprg	overlapTSS	45		Yes
chr14	31944001	31945000	0.9946	2010107H07Rik	upstream	1885
chr15	34012001	34013000	0.9946	Mtdh	overlapTSS	473		Yes
chr15	81688001	81689000	0.9946	Tob2	overlapTSS	244		Yes
chr17	26644001	26645000	0.9946	Dusp1	genic	464		Yes
chr18	24762001	24763000	0.9946	Slc39a6	overlapTSS	317		Yes
chr19	23217001	23218000	0.9946	Klf9	genic	1285
chr2	13995001	13996000	0.9946	RP23-334M9.2	overlapTSS	439		Yes
chr2	125073001	125074000	0.9946	Dut	genic	75		Yes
chr2	179992001	179993000	0.9946	Rps21	overlapTSS	81		Yes
chr4	14753001	14754000	0.9946	Otud6b	overlapTSS	266		Yes
chr7	16507001	16508000	0.9946	Sepw1	overlapTSS	249		Yes
chr7	25669001	25670000	0.9946	Rps19	overlapTSS	389		Yes
chr7	30857001	30858000	0.9946	Zfp82	genic	15944		Yes
chr7	52715001	52716000	0.9946	Ftl1	overlapTSS	253		Yes
chr7	148246001	148247000	0.9946	B4galnt4	upstream	173
chr8	59966001	59967000	0.9946	Sap30	overlapTSS	343		Yes
chr8	74115001	74116000	0.9946	Pgls	upstream	75
chr9	65194001	65195000	0.9946	Pdcd7	genic	126		Yes
chr1	44204001	44205000	0.9945	Ercc5	overlapTSS	308		Yes
chr1	51535001	51536000	0.9945	Obfc2a	overlapTSS	242		Yes
chr1	88401001	88402000	0.9945	Ptma	intergenic	21311
chr10	76978001	76979000	0.9945	AC153830.1	genic	175		Yes
chr10	86167001	86168000	0.9945	Hsp90b1	genic	254		Yes
chr11	48651001	48652000	0.9945	Trim7	genic	11359		Yes
chr11	53113001	53114000	0.9945	Hspa4	overlapTSS	41		Yes
chr11	62364001	62365000	0.9945	RP23-234K24.5	overlapTSS	452		Yes
chr11	101115001	101116000	0.9945	Vps25	genic	2267		Yes
chr13	59658001	59659000	0.9945	Agtpbp1	overlapTSS	320		Yes
chr13	60277001	60278000	0.9945	Gas1	genic	726		Yes
chr14	54873001	54874000	0.9945	Dad1	overlapTSS	221		Yes
chr14	79987001	79988000	0.9945	Sugt1	overlapTSS	416		Yes
chr17	24388001	24389000	0.9945	Ccnf	overlapTSS	254		Yes
chr17	84865001	84866000	0.9945	Thada	overlapTSS	464		Yes
chr2	29922001	29923000	0.9945	Set	genic	2823		Yes
chr2	30271001	30272000	0.9945	Crat	overlapTSS	290		Yes
chr2	68699001	68700000	0.9945	Lass6	overlapTSS	497		Yes
chr3	85946001	85947000	0.9945	Rps3a	overlapTSS	483		Yes
chr3	104442001	104443000	0.9945	Slc16a1	overlapTSS	409		Yes
chr5	86601001	86602000	0.9945	Uba6	overlapTSS	172		Yes
chr5	101249001	101250000	0.9945	Fam175a	overlapTSS	41		Yes
chr5	143668001	143669000	0.9945	Actb	overlapTSS	403		Yes
chr7	16895001	16896000	0.9945	Bbc3	genic	36		Yes
chr7	30303001	30304000	0.9945	4932431P20Rik	upstream	224
chr7	88092001	88093000	0.9945	Sec11a	overlapTSS	430		Yes
chr8	13785001	13786000	0.9945	Upf3a	overlapTSS	341		Yes
chr9	120480001	120481000	0.9945	Rpl14	overlapTSS	368		Yes
chr1	16095001	16096000	0.9944	Rdh10	overlapTSS	145		Yes
chr1	75139001	75140000	0.9944	1810031K17Rik	overlapTSS	270		Yes
chr10	84085001	84086000	0.9944	Polr3b	overlapTSS	181		Yes
chr10	87609001	87610000	0.9944	4930547N16Rik	overlapTSS	351		Yes
chr11	69809001	69810000	0.9944	Phf23	overlapTSS	278		Yes
chr11	115676001	115677000	0.9944	Tsen54	overlapTSS	37		Yes
chr14	22650001	22651000	0.9944	Vdac2	overlapTSS	492		Yes
chr16	17201001	17202000	0.9944	Ube2l3	genic	742		Yes
chr16	87455001	87456000	0.9944	Usp16	genic	53		Yes
chr16	91011001	91012000	0.9944	Synj1	overlapTSS	447		Yes
chr16	91485001	91486000	0.9944	Ifnar1	overlapTSS	482		Yes
chr17	7032001	7033000	0.9944	AC125143.1	intergenic	14683
chr17	45701001	45702000	0.9944	Slc35b2	genic	88		Yes
chr17	56812001	56813000	0.9944	Ranbp3	overlapTSS	193		Yes
chr19	5367001	5368000	0.9944	Eif1ad	overlapTSS	9		Yes
chr2	31526001	31527000	0.9944	Exosc2	overlapTSS	234		Yes
chr3	53267001	53268000	0.9944	Nhlrc3	overlapTSS	244		Yes
chr3	137806001	137807000	0.9944	Rg9mtd2	overlapTSS	411		Yes
chr4	129349001	129350000	0.9944	Kpna6	genic	11		Yes
chr4	132398001	132399000	0.9944	Ppp1r8	genic	84		Yes
chr5	100468001	100469000	0.9944	Hnrpdl	genic	404		Yes
chr5	121641001	121642000	0.9944	Ptpn11	overlapTSS	405		Yes
chr6	50516001	50517000	0.9944	Cycs	overlapTSS	463		Yes
chr6	85401001	85402000	0.9944	1700040I03Rik	overlapTSS	276		Yes
chr7	109054001	109055000	0.9944	Tomt	overlapTSS	127		Yes
chr7	133646001	133647000	0.9944	Atxn2l	overlapTSS	184		Yes
chr8	119681001	119682000	0.9944	Gan	upstream	35
chr1	179726001	179727000	0.9943	Adss	overlapTSS	358		Yes
chr11	17853001	17854000	0.9943	Etaa1	overlapTSS	122		Yes
chr11	119464001	119465000	0.9943	Rptor	overlapTSS	218		Yes
chr14	27852001	27853000	0.9943	Il17rd	overlapTSS	186		Yes
chr14	32643001	32644000	0.9943	Ankrd28	overlapTSS	399		Yes
chr16	87432001	87433000	0.9943	Rnf160	overlapTSS	149		Yes
chr19	3323001	3324000	0.9943	Cpt1a	overlapTSS	347		Yes
chr19	5366001	5367000	0.9943	Banf1	overlapTSS	369		Yes
chr19	8963001	8964000	0.9943	SNORA57	genic	27		Yes
chr19	24551001	24552000	0.9943	Pip5k1b	genic	78332		Yes
chr2	72818001	72819000	0.9943	Sp3	overlapTSS	497		Yes
chr4	11486001	11487000	0.9943	Rad54b	overlapTSS	88		Yes
chr4	137990001	137991000	0.9943	Mul1	overlapTSS	414		Yes
chr5	107393001	107394000	0.9943	Cdc7	overlapTSS	340		Yes
chr5	110698001	110699000	0.9943	Pgam5	overlapTSS	68		Yes
chr5	144090001	144091000	0.9943	Zdhhc4	overlapTSS	65		Yes
chr6	125115001	125116000	0.9943	Gapdh	overlapTSS	209		Yes
chr7	29123001	29124000	0.9943	Supt5h	overlapTSS	262		Yes
chr8	91576001	91577000	0.9943	Sall1	upstream	7940
chr8	107871001	107872000	0.9943	Fhod1	overlapTSS	191		Yes
chr1	59540001	59541000	0.9942	Fzd7	genic	978		Yes
chr10	79755001	79756000	0.9942	Rps15	overlapTSS	197		Yes
chr10	90634001	90635000	0.9942	Tmpo	overlapTSS	326		Yes
chr11	97605001	97606000	0.9942	Pip4k2b	genic	18		Yes
chr11	102417001	102418000	0.9942	Gpatch8	overlapTSS	487		Yes
chr12	17551001	17552000	0.9942	Odc1	overlapTSS	222		Yes
chr16	84835001	84836000	0.9942	Atp5j	overlapTSS	252		Yes
chr2	26244001	26245000	0.9942	Sdccag3	overlapTSS	164		Yes
chr4	120242001	120243000	0.9942	Ctps	overlapTSS	119		Yes
chr4	124528001	124529000	0.9942	Yrdc	genic	0		Yes
chr5	143667001	143668000	0.9942	Actb	overlapTSS	360		Yes
chr7	149573001	149574000	0.9942	Ctsd	overlapTSS	57		Yes
chr8	41393001	41394000	0.9942	Fgf20	overlapTSS	315		Yes
chr9	78328001	78329000	0.9942	Eef1a1	genic	531		Yes
chr9	108469001	108470000	0.9942	Ndufaf3	overlapTSS	293		Yes
chr1	156946001	156947000	0.9941	Ier5	overlapTSS	367		Yes
chr10	75398001	75399000	0.9941	Chchd10	overlapTSS	362		Yes
chr11	3102001	3103000	0.9941	Drg1	genic	14638		Yes
chr12	112127001	112128000	0.9941	Cinp	overlapTSS	324		Yes
chr14	32308001	32309000	0.9941	Mettl6	overlapTSS	215		Yes
chr15	35301001	35302000	0.9941	Vps13b	overlapTSS	303		Yes
chr15	89330001	89331000	0.9941	Shank3	overlapTSS	53		Yes
chr16	91270001	91271000	0.9941	Olig1	overlapTSS	16		Yes
chr17	95149001	95150000	0.9941	Mettl4	overlapTSS	358		Yes
chr18	68460001	68461000	0.9941	Rnmt	overlapTSS	8		Yes
chr19	7131001	7132000	0.9941	Macrod1	overlapTSS	299		Yes
chr19	29887001	29888000	0.9941	Ranbp6	overlapTSS	439		Yes
chr19	41876001	41877000	0.9941	Arhgap19	overlapTSS	463		Yes
chr2	53050001	53051000	0.9941	Prpf40a	overlapTSS	258		Yes
chr2	166841001	166842000	0.9941	Ddx27	genic	308
chr3	54539001	54540000	0.9941	Exosc8	overlapTSS	314		Yes
chr3	96218001	96219000	0.9941	Telomerase-vert	genic	218		Yes
chr4	40895001	40896000	0.9941	Bag1	overlapTSS	313		Yes
chr5	115608001	115609000	0.9941	Mlec	overlapTSS	187		Yes
chr7	26540001	26541000	0.9941	Hnrnpul1	upstream	252
chr7	133839001	133840000	0.9941	Giyd2	overlapTSS	297		Yes
chr8	87489001	87490000	0.9941	Rnaseh2a	genic	3639		Yes
chr8	129116001	129117000	0.9941	Irf2bp2	genic	336		Yes
chr9	43552001	43553000	0.9941	Pvrl1	overlapTSS	66		Yes
chr9	107471001	107472000	0.9941	Hyal2	overlapTSS	456		Yes
chr1	120285001	120286000	0.994	Clasp1	overlapTSS	365		Yes
chr1	127332001	127333000	0.994	Actr3	overlapTSS	81		Yes
chr11	102269001	102270000	0.994	Slc25a39	overlapTSS	259		Yes
chr12	114238001	114239000	0.994	Brf1	overlapTSS	168		Yes
chr13	23515001	23516000	0.994	Abt1	overlapTSS	265		Yes
chr15	81702001	81703000	0.994	Phf5a	overlapTSS	340		Yes
chr16	17619001	17620000	0.994	Smpd4	overlapTSS	449		Yes
chr16	31948001	31949000	0.994	AC124681.1	genic	109		Yes
chr17	31992001	31993000	0.994	Sik1	overlapTSS	263		Yes
chr18	14841001	14842000	0.994	Ss18	overlapTSS	422		Yes
chr18	31919001	31920000	0.994	Ammecr1l	overlapTSS	466		Yes
chr18	56868001	56869000	0.994	Lmnb1	genic	534		Yes
chr19	46222001	46223000	0.994	Pitx3	overlapTSS	185		Yes
chr2	119177001	119178000	0.994	Chac1	genic	36		Yes
chr3	53667001	53668000	0.994	Ufm1	overlapTSS	248		Yes
chr3	107948001	107949000	0.994	Gnai3	genic	64		Yes
chr4	3866001	3867000	0.994	Chchd7	overlapTSS	34		Yes
chr4	115796001	115797000	0.994	Rad54l	overlapTSS	289		Yes
chr5	33972001	33973000	0.994	Fam53a	overlapTSS	283		Yes
chr5	152171001	152172000	0.994	AC114661.1	overlapTSS	283		Yes
chr6	122289001	122290000	0.994	Phc1	overlapTSS	324		Yes
chr7	91031001	91032000	0.994	Mesdc1	genic	815		Yes
chr9	59504001	59505000	0.994	Pkm2	overlapTSS	382		Yes
chr9	123022001	123023000	0.994	Zdhhc3	overlapTSS	264		Yes
chr1	33871001	33872000	0.9939	Zfp451	overlapTSS	420		Yes
chr10	11000001	11001000	0.9939	AC158601.1	overlapTSS	203		Yes
chr11	44332001	44333000	0.9939	Rnf145	overlapTSS	465		Yes
chr11	68873001	68874000	0.9939	2310047M10Rik	overlapTSS	276		Yes
chr14	57287001	57288000	0.9939	Mphosph8	overlapTSS	84		Yes
chr14	70132001	70133000	0.9939	AC134575.1	genic	29426		Yes
chr15	76755001	76756000	0.9939	Zfp647	overlapTSS	122
chr15	78236001	78237000	0.9939	Tst	overlapTSS	262		Yes
chr15	102109001	102110000	0.9939	Mfsd5	overlapTSS	115		Yes
chr16	33062001	33063000	0.9939	Lmln	overlapTSS	393		Yes
chr17	45570001	45571000	0.9939	Cdc5l	overlapTSS	314		Yes
chr18	68459001	68460000	0.9939	4933403F05Rik	overlapTSS	13		Yes
chr3	33699001	33700000	0.9939	Ttc14	genic	124		Yes
chr6	29120001	29121000	0.9939	Prrt4	genic	769		Yes
chr7	107685001	107686000	0.9939	Chchd8	overlapTSS	386		Yes
chr8	125856001	125857000	0.9939	Galnt2	genic	1012622		Yes
chr8	127422001	127423000	0.9939	Gm505	overlapTSS	57		Yes
chr8	128946001	128947000	0.9939	1810063B05Rik	overlapTSS	414		Yes
chr9	21397001	21398000	0.9939	Yipf2	overlapTSS	233		Yes
chr9	86465001	86466000	0.9939	Pgm3	overlapTSS	433		Yes
chr10	61111001	61112000	0.9938	Ppa1	overlapTSS	299		Yes
chr11	6289001	6290000	0.9938	Zmiz2	overlapTSS	76		Yes
chr11	68715001	68716000	0.9938	Rpl26	overlapTSS	84		Yes
chr11	78325001	78326000	0.9938	Tmem199	overlapTSS	326		Yes
chr12	81361001	81362000	0.9938	Actn1	overlapTSS	349		Yes
chr13	51266001	51267000	0.9938	Nxnl2	overlapTSS	390		Yes
chr13	97440001	97441000	0.9938	Hmgcr	overlapTSS	197		Yes
chr17	56395001	56396000	0.9938	Fem1a	upstream	242
chr2	5872001	5873000	0.9938	Upf2	overlapTSS	485		Yes
chr2	156439001	156440000	0.9938	RP23-188D9.1	overlapTSS	157		Yes
chr2	181022001	181023000	0.9938	Gmeb2	overlapTSS	260		Yes
chr3	96132001	96133000	0.9938	U1	genic	347		Yes
chr3	102906001	102907000	0.9938	Ampd1	downstream	2364
chr4	115726001	115727000	0.9938	Nsun4	overlapTSS	480		Yes
chr4	131830001	131831000	0.9938	Taf12	overlapTSS	289		Yes
chr4	133369001	133370000	0.9938	RP24-106O24.2	upstream	2335
chr4	135412001	135413000	0.9938	Sfrs13a	genic	339		Yes
chr5	87233001	87234000	0.9938	Ythdc1	overlapTSS	245		Yes
chr6	86321001	86322000	0.9938	Snrpg	overlapTSS	454		Yes
chr7	36539001	36540000	0.9938	Dpy19l3	overlapTSS	472		Yes
chr8	86780001	86781000	0.9938	Mri1	genic	223		Yes
chr9	20693001	20694000	0.9938	Ppan	genic	382		Yes
chr10	17442001	17443000	0.9937	Cited2	upstream	32
chr10	74980001	74981000	0.9937	1110038D17Rik	overlapTSS	17		Yes
chr11	29426001	29427000	0.9937	Mtif2	overlapTSS	407		Yes
chr12	74646001	74647000	0.9937	Tmem30b	genic	264		Yes
chr14	99445001	99446000	0.9937	2410129H14Rik	overlapTSS	298		Yes
chr15	76342001	76343000	0.9937	Dgat1	overlapTSS	380		Yes
chr15	98364001	98365000	0.9937	2310037I24Rik	overlapTSS	312		Yes
chr17	12312001	12313000	0.9937	Agpat4	overlapTSS	149		Yes
chr19	6047001	6048000	0.9937	Syvn1	genic	425		Yes
chr2	25118001	25119000	0.9937	Tprn	overlapTSS	137		Yes
chr2	150865001	150866000	0.9937	Ninl	overlapTSS	117		Yes
chr4	45120001	45121000	0.9937	Tomm5	overlapTSS	14		Yes
chr4	126145001	126146000	0.9937	Eif2c1	overlapTSS	122		Yes
chr4	135528001	135529000	0.9937	Lypla2	overlapTSS	459		Yes
chr4	135543001	135544000	0.9937	1110049F12Rik	overlapTSS	178		Yes
chr4	154999001	155000000	0.9937	Slc35e2	genic	23476		Yes
chr5	117863001	117864000	0.9937	Ksr2	upstream	9
chr6	146991001	146992000	0.9937	Mrps35	overlapTSS	285		Yes
chr7	30066001	30067000	0.9937	Spint2	overlapTSS	333		Yes
chr8	12672001	12673000	0.9937	Tubgcp3	overlapTSS	122		Yes
chr8	125897001	125898000	0.9937	Galnt2	genic	971622		Yes
chr9	108393001	108394000	0.9937	Usp19	overlapTSS	78		Yes
chr9	115219001	115220000	0.9937	Stt3b	overlapTSS	414		Yes
chr1	94831001	94832000	0.9936	9430060I03Rik	overlapTSS	23		Yes
chr1	187186001	187187000	0.9936	Eprs	overlapTSS	26		Yes
chr11	60644001	60645000	0.9936	Dhrs7b	overlapTSS	180		Yes
chr11	120852001	120853000	0.9936	Csnk1d	overlapTSS	353		Yes
chr12	112615001	112616000	0.9936	Cdc42bpb	overlapTSS	430		Yes
chr17	35301001	35302000	0.9936	Bat2	overlapTSS	202		Yes
chr3	88754001	88755000	0.9936	Dap3	overlapTSS	281		Yes
chr3	95976001	95977000	0.9936	Sf3b4	overlapTSS	254		Yes
chr4	151671001	151672000	0.9936	Icmt	overlapTSS	335		Yes
chr5	108698001	108699000	0.9936	Dr1	genic	85		Yes
chr6	86422001	86423000	0.9936	C87436	genic	494		Yes
chr7	19813001	19814000	0.9936	Opa3	overlapTSS	317		Yes
chr8	59990001	59991000	0.9936	AC130841.2	overlapTSS	296		Yes
chr8	126545001	126546000	0.9936	Galnt2	genic	323622		Yes
chr9	13553001	13554000	0.9936	Mtmr2	genic	147		Yes
chr9	44187001	44188000	0.9936	Hyou1	overlapTSS	427		Yes
chr9	92437001	92438000	0.9936	Plod2	overlapTSS	60		Yes
chr1	153602001	153603000	0.9935	Edem3	overlapTSS	496		Yes
chr10	39089001	39090000	0.9935	Fyn	genic	340		Yes
chr10	61803001	61804000	0.9935	Hk1	overlapTSS	289		Yes
chr10	80204001	80205000	0.9935	Ap3d1	overlapTSS	44		Yes
chr11	95171001	95172000	0.9935	Myst2	overlapTSS	440		Yes
chr12	70993001	70994000	0.9935	Map4k5	genic	90		Yes
chr13	23853001	23854000	0.9935	Hist1h4a	overlapTSS	98		Yes
chr13	60278001	60279000	0.9935	Gas1	overlapTSS	274		Yes
chr15	98860001	98861000	0.9935	Tuba1c	overlapTSS	211		Yes
chr16	4880001	4881000	0.9935	Fam100a	overlapTSS	314		Yes
chr16	94748001	94749000	0.9935	Dscr3	overlapTSS	436		Yes
chr17	24357001	24358000	0.9935	RP23-35F19.4	genic	490		Yes
chr17	24769001	24770000	0.9935	Tsc2	overlapTSS	426		Yes
chr18	36720001	36721000	0.9935	Ankhd1	genic	360		Yes
chr3	127540001	127541000	0.9935	Ap1ar	overlapTSS	409		Yes
chr4	48553001	48554000	0.9935	5730528L13Rik	genic	194		Yes
chr4	134828001	134829000	0.9935	Clic4	overlapTSS	271		Yes
chr5	114222001	114223000	0.9935	Iscu	overlapTSS	243		Yes
chr5	122952001	122953000	0.9935	Atp2a2	overlapTSS	182		Yes
chr7	16985001	16986000	0.9935	Zc3h4	upstream	230
chr7	134169001	134170000	0.9935	Maz	genic	533		Yes
chr9	64869001	64870000	0.9935	Ptplad1	overlapTSS	480		Yes
chr11	84683001	84684000	0.9934	Ggnbp2	genic	291		Yes
chr13	120217001	120218000	0.9934	Paip1	overlapTSS	406		Yes
chr15	101114001	101115000	0.9934	9430023L20Rik	overlapTSS	268		Yes
chr15	102501001	102502000	0.9934	Atp5g2	overlapTSS	477		Yes
chr16	18288001	18289000	0.9934	Dgcr8	genic	339
chr19	29722001	29723000	0.9934	Ermp1	overlapTSS	95		Yes
chr2	11700001	11701000	0.9934	Ankrd16	genic	485		Yes
chr4	148473001	148474000	0.9934	Pex14	overlapTSS	15		Yes
chr4	155205001	155206000	0.9934	Aurkaip1	overlapTSS	380		Yes
chr5	29705001	29706000	0.9934	Lmbr1	upstream	71
chr5	88983001	88984000	0.9934	Utp3	overlapTSS	492		Yes
chr5	117769001	117770000	0.9934	Gm10399	overlapTSS	247		Yes
chr7	13595001	13596000	0.9934	Zbtb45	overlapTSS	178		Yes
chr7	29594001	29595000	0.9934	Hnrnpl	upstream	956
chr8	13105001	13106000	0.9934	Pcid2	overlapTSS	342		Yes
chr1	36996001	36997000	0.9933	Tmem131	overlapTSS	371		Yes
chr1	187187001	187188000	0.9933	Eprs	genic	27		Yes
chr10	53349001	53350000	0.9933	Mcm9	genic	245		Yes
chr11	4118001	4119000	0.9933	Gatsl3	overlapTSS	227		Yes
chr11	5662001	5663000	0.9933	Urgcp	overlapTSS	378		Yes
chr11	85124001	85125000	0.9933	BX323026.1	genic	321		Yes
chr12	32184001	32185000	0.9933	Cbll1	overlapTSS	418		Yes
chr13	45097001	45098000	0.9933	Dtnbp1	overlapTSS	464		Yes
chr16	4558001	4559000	0.9933	Tcfap4	genic	854
chr16	16213001	16214000	0.9933	Pkp2	overlapTSS	410		Yes
chr17	27957001	27958000	0.9933	D17Wsu92e	overlapTSS	497		Yes
chr19	23216001	23217000	0.9933	Klf9	genic	285		Yes
chr2	13977001	13978000	0.9933	Ptpla	overlapTSS	353		Yes
chr2	28438001	28439000	0.9933	Gtf3c5	overlapTSS	291		Yes
chr2	128644001	128645000	0.9933	Tmem87b	genic	147		Yes
chr2	164630001	164631000	0.9933	Acot8	overlapTSS	292		Yes
chr5	124357001	124358000	0.9933	Denr	overlapTSS	299		Yes
chr6	118369001	118370000	0.9933	Bms1	overlapTSS	434		Yes
chr8	75096001	75097000	0.9933	Tmem38a	overlapTSS	1		Yes
chr8	81032001	81033000	0.9933	Rbmxrt	overlapTSS	203		Yes
chr9	107981001	107982000	0.9933	Rnf123	genic	3677		Yes
chr1	74283001	74284000	0.9932	Arpc2	overlapTSS	70		Yes
chr1	89652001	89653000	0.9932	Atg16l1	overlapTSS	444		Yes
chr11	33413001	33414000	0.9932	Ranbp17	overlapTSS	254		Yes
chr11	52045001	52046000	0.9932	AL669920.2	genic	37016		Yes
chr11	120346001	120347000	0.9932	Mrpl12	genic	74		Yes
chr12	60320001	60321000	0.9932	Fbxo33	overlapTSS	288		Yes
chr12	101437001	101438000	0.9932	Calm1	overlapTSS	355		Yes
chr13	55694001	55695000	0.9932	Tmed9	overlapTSS	477		Yes
chr13	64253001	64254000	0.9932	Zfp367	genic	510		Yes
chr14	119498001	119499000	0.9932	Uggt2	overlapTSS	344		Yes
chr15	57966001	57967000	0.9932	Atad2	overlapTSS	363		Yes
chr15	59479001	59480000	0.9932	Trib1	overlapTSS	95		Yes
chr15	85690001	85691000	0.9932	Gtse1	overlapTSS	375		Yes
chr17	34066001	34067000	0.9932	Tapbp	genic	234		Yes
chr19	5637001	5638000	0.9932	Rela	overlapTSS	482		Yes
chr2	3249001	3250000	0.9932	Rpp38	overlapTSS	85		Yes
chr2	104656001	104657000	0.9932	Qser1	overlapTSS	147		Yes
chr4	104782001	104783000	0.9932	Prkaa2	overlapTSS	494		Yes
chr4	133443001	133444000	0.9932	Rps6ka1	overlapTSS	291		Yes
chr6	11857001	11858000	0.9932	Ndufa4	overlapTSS	440		Yes
chr6	54988001	54989000	0.9932	Gars	overlapTSS	18		Yes
chr7	19589001	19590000	0.9932	Irf2bp1	overlapTSS	413		Yes
chr7	137690001	137691000	0.9932	Fgfr2	genic	384036		Yes
chr8	89148001	89149000	0.9932	Lonp2	genic	59		Yes
chr8	124860001	124861000	0.9932	Galnt2	genic	2008622		Yes
chr9	107774001	107775000	0.9932	Rbm6	genic	152		Yes
chr1	162964001	162965000	0.9931	Zbtb37	overlapTSS	20		Yes
chr1	172815001	172816000	0.9931	Dusp12	overlapTSS	448		Yes
chr10	116018001	116019000	0.9931	Cnot2	overlapTSS	444		Yes
chr11	106781001	106782000	0.9931	Smurf2	genic	29		Yes
chr12	80130001	80131000	0.9931	Plekhh1	overlapTSS	180		Yes
chr13	93380001	93381000	0.9931	Serinc5	upstream	46
chr13	120251001	120252000	0.9931	4833420G17Rik	overlapTSS	421		Yes
chr15	76307001	76308000	0.9931	Bop1	overlapTSS	349		Yes
chr15	80064001	80065000	0.9931	Smcr7l	overlapTSS	450		Yes
chr15	102455001	102456000	0.9931	Atf7	overlapTSS	481		Yes
chr16	91225001	91226000	0.9931	Olig2	overlapTSS	205		Yes
chr17	28450001	28451000	0.9931	Fance	overlapTSS	474		Yes
chr17	33954001	33955000	0.9931	Kank3	genic	4859		Yes
chr17	34168001	34169000	0.9931	Slc39a7	overlapTSS	490		Yes
chr18	80453001	80454000	0.9931	Pqlc1	genic	2970		Yes
chr2	37214001	37215000	0.9931	Pdcl	overlapTSS	148		Yes
chr2	79475001	79476000	0.9931	Ssfa2	overlapTSS	491		Yes
chr5	34712001	34713000	0.9931	Rnf4	intergenic	15918
chr5	89194001	89195000	0.9931	Dck	overlapTSS	20		Yes
chr7	4740001	4741000	0.9931	2210411K11Rik	genic	144		Yes
chr7	133572001	133573000	0.9931	Rabep2	overlapTSS	272		Yes
chr8	13287001	13288000	0.9931	Dcun1d2	genic	126		Yes
chr8	80073001	80074000	0.9931	Prmt10	overlapTSS	305		Yes
chr9	102620001	102621000	0.9931	Amotl2	genic	999		Yes
chr1	58643001	58644000	0.993	Fam126b	overlapTSS	166		Yes
chr10	8238001	8239000	0.993	Ust	overlapTSS	377		Yes
chr10	77069001	77070000	0.993	Sumo3	genic	159		Yes
chr11	6526001	6527000	0.993	Tbrg4	overlapTSS	45		Yes
chr11	82684001	82685000	0.993	Rffl	overlapTSS	326		Yes
chr11	116274001	116275000	0.993	Rnf157	overlapTSS	317		Yes
chr11	116704001	116705000	0.993	Jmjd6	overlapTSS	405		Yes
chr13	55637001	55638000	0.993	Ddx41	overlapTSS	118		Yes
chr17	24551001	24552000	0.993	D330041H03Rik	overlapTSS	373		Yes
chr18	45718001	45719000	0.993	Kcnn2	overlapTSS	120		Yes
chr19	29596001	29597000	0.993	AC093339.1	genic	524		Yes
chr19	42222001	42223000	0.993	Marveld1	genic	111		Yes
chr19	47253001	47254000	0.993	Neurl1a	overlapTSS	484		Yes
chr2	3429001	3430000	0.993	Hspa14	genic	86		Yes
chr2	152169001	152170000	0.993	Trib3	overlapTSS	232		Yes
chr4	108506001	108507000	0.993	Btf3l4	overlapTSS	218		Yes
chr4	153349001	153350000	0.993	Dffb	overlapTSS	234		Yes
chr5	5749001	5750000	0.993	Steap1	overlapTSS	325		Yes
chr7	13420001	13421000	0.993	Zfp110	overlapTSS	109		Yes
chr7	144629001	144630000	0.993	Glrx3	overlapTSS	345		Yes
chr7	148748001	148749000	0.993	Ap2a2	overlapTSS	135		Yes
chr8	35209001	35210000	0.993	Leprotl1	genic	87		Yes
chr8	49075001	49076000	0.993	Wwc2	overlapTSS	103		Yes
chr8	108225001	108226000	0.993	Pard6a	overlapTSS	53		Yes
chr1	78654001	78655000	0.9929	Acsl3	overlapTSS	399		Yes
chr1	186669001	186670000	0.9929	Mosc2	overlapTSS	240		Yes
chr13	81922001	81923000	0.9929	Cetn3	overlapTSS	251		Yes
chr14	62951001	62952000	0.9929	Rnaseh2b	genic	96		Yes
chr2	24805001	24806000	0.9929	Zmynd19	overlapTSS	311		Yes
chr2	125684001	125685000	0.9929	Cops2	overlapTSS	263		Yes
chr4	155206001	155207000	0.9929	Aurkaip1	genic	152		Yes
chr5	30481001	30482000	0.9929	Hadha	overlapTSS	298		Yes
chr5	74489001	74490000	0.9929	AC115823.1	intergenic	31571	Negative
chr5	76733001	76734000	0.9929	Clock	overlapTSS	183		Yes
chr5	115722001	115723000	0.9929	Rnf10	overlapTSS	93		Yes
chr5	151325001	151326000	0.9929	Brca2	overlapTSS	204		Yes
chr7	20282001	20283000	0.9929	Apoe	genic	379		Yes
chr7	52973001	52974000	0.9929	Sphk2	overlapTSS	371		Yes
chr7	104100001	104101000	0.9929	AC162370.2	overlapTSS	395		Yes
chr7	105851001	105852000	0.9929	AC111124.2	overlapTSS	437		Yes
chr8	122625001	122626000	0.9929	Galnt2	genic	190260		Yes
chrX	71491001	71492000	0.9929	Flna	overlapTSS	263		Yes
chrX	100643001	100644000	0.9929	Tsix	genic	16145		Yes
chr1	133904001	133905000	0.9928	Elk4	overlapTSS	183		Yes
chr13	44825001	44826000	0.9928	Jarid2	upstream	640
chr13	112477001	112478000	0.9928	Mier3	genic	615
chr14	27457001	27458000	0.9928	Arf4	overlapTSS	339		Yes
chr14	102053001	102054000	0.9928	Uchl3	overlapTSS	226		Yes
chr17	84587001	84588000	0.9928	Zfp36l2	overlapTSS	286		Yes
chr19	8946001	8947000	0.9928	Ubxn1	overlapTSS	158		Yes
chr19	57685001	57686000	0.9928	Atrnl1	overlapTSS	476		Yes
chr2	26771001	26772000	0.9928	Surf1	overlapTSS	180		Yes
chr4	105989001	105990000	0.9928	Usp24	genic	176		Yes
chr5	67698001	67699000	0.9928	Slc30a9	overlapTSS	193		Yes
chr5	138613001	138614000	0.9928	Mcm7	overlapTSS	350		Yes
chr6	125082001	125083000	0.9928	Nop2	genic	74		Yes
chr7	24867001	24868000	0.9928	Zfp180	genic	58		Yes
chr7	106774001	106775000	0.9928	Gm4980	genic	3		Yes
chr8	37676001	37677000	0.9928	Dlc1	genic	45196		Yes
chr8	87607001	87608000	0.9928	Man2b1	overlapTSS	222		Yes
chr9	103207001	103208000	0.9928	Cdv3	genic	59868		Yes
chr1	162836001	162837000	0.9927	Rc3h1	overlapTSS	451		Yes
chr10	127707001	127708000	0.9927	Apof	genic	206		Yes
chr11	62094001	62095000	0.9927	Zswim7	overlapTSS	123		Yes
chr16	96304001	96305000	0.9927	Brwd1	overlapTSS	53		Yes
chr17	34974001	34975000	0.9927	Dom3z	overlapTSS	27		Yes
chr18	10181001	10182000	0.9927	Rock1	overlapTSS	314		Yes
chr19	5388001	5389000	0.9927	Sart1	overlapTSS	297		Yes
chr19	6364001	6365000	0.9927	Sf1	genic	311		Yes
chr2	30329001	30330000	0.9927	Ier5l	overlapTSS	261		Yes
chr2	104430001	104431000	0.9927	Cstf3	overlapTSS	320		Yes
chr2	167247001	167248000	0.9927	Slc9a8	overlapTSS	211		Yes
chr2	181255001	181256000	0.9927	Dnajc5	overlapTSS	189		Yes
chr2	181599001	181600000	0.9927	Polr3k	overlapTSS	41		Yes
chr3	101408001	101409000	0.9927	Atp1a1	overlapTSS	474		Yes
chr4	148859001	148860000	0.9927	Nmnat1	overlapTSS	310		Yes
chr6	72566001	72567000	0.9927	Tgoln1	overlapTSS	6		Yes
chr6	113026001	113027000	0.9927	Lhfpl4	genic	61596
chr7	3645001	3646000	0.9927	Mboat7	overlapTSS	124		Yes
chr7	31936001	31937000	0.9927	Gramd1a	overlapTSS	68		Yes
chr7	107128001	107129000	0.9927	Rnf169	intergenic	23960
chr8	108224001	108225000	0.9927	Acd	overlapTSS	16		Yes
chr10	31033001	31034000	0.9926	Hddc2	overlapTSS	187		Yes
chr12	29334001	29335000	0.9926	Rnaseh1	overlapTSS	495		Yes
chr12	85292001	85293000	0.9926	2410016O06Rik	genic	381		Yes
chr13	101603001	101604000	0.9926	Slc30a5	overlapTSS	381		Yes
chr17	51318001	51319000	0.9926	Tbc1d5	overlapTSS	340		Yes
chr2	152119001	152120000	0.9926	Tbc1d20	overlapTSS	436		Yes
chr2	164659001	164660000	0.9926	Ctsa	genic	628		Yes
chr2	164682001	164683000	0.9926	Pltp	genic	133		Yes
chr4	15193001	15194000	0.9926	Tmem64	genic	23		Yes
chr5	29522001	29523000	0.9926	Rnf32	overlapTSS	468		Yes
chr6	125444001	125445000	0.9926	Cd9	overlapTSS	191		Yes
chr6	133985001	133986000	0.9926	Etv6	overlapTSS	282		Yes
chr8	28338001	28339000	0.9926	Adrb3	genic	1060		Yes
chr9	119312001	119313000	0.9926	Acvr2b	genic	439
chr11	57823001	57824000	0.9925	Larp1	genic	435		Yes
chr12	25336001	25337000	0.9925	RP23-431C5.1	genic	12745		Yes
chr14	55196001	55197000	0.9925	Jub	overlapTSS	250		Yes
chr15	38448001	38449000	0.9925	Azin1	genic	21		Yes
chr15	99602001	99603000	0.9925	Lass5	overlapTSS	138		Yes
chr17	21587001	21588000	0.9925	Zfp51	overlapTSS	315		Yes
chr17	36053001	36054000	0.9925	Mrps18b	overlapTSS	333		Yes
chr3	108394001	108395000	0.9925	Wdr47	overlapTSS	196		Yes
chr4	144784001	144785000	0.9925	Vps13d	overlapTSS	102		Yes
chr4	151552001	151553000	0.9925	Acot7	overlapTSS	242		Yes
chr5	93696001	93697000	0.9925	Ccng2	overlapTSS	282		Yes
chr6	85911001	85912000	0.9925	Dusp11	overlapTSS	339		Yes
chr6	118512001	118513000	0.9925	Ankrd26	overlapTSS	273		Yes
chr8	4677001	4678000	0.9925	Gm7461	genic	11		Yes
chr8	13159001	13160000	0.9925	Lamp1	overlapTSS	271		Yes
chr8	35870001	35871000	0.9925	Dusp4	overlapTSS	350		Yes
chr8	108159001	108160000	0.9925	Ctcf	upstream	468
chr1	4775001	4776000	0.9924	Mrpl15	overlapTSS	209		Yes
chr1	36528001	36529000	0.9924	Cnnm4	overlapTSS	464		Yes
chr10	20067001	20068000	0.9924	Fam54a	overlapTSS	375		Yes
chr11	68902001	68903000	0.9924	Vamp2	genic	9		Yes
chr11	87861001	87862000	0.9924	RP23-16C4.1	overlapTSS	492		Yes
chr12	60112001	60113000	0.9924	Sec23a	genic	4		Yes
chr13	17897001	17898000	0.9924	Cdk13	upstream	165
chr13	101262001	101263000	0.9924	Gtf2h2	overlapTSS	292		Yes
chr14	8913001	8914000	0.9924	Rpp14	genic	120		Yes
chr14	31467001	31468000	0.9924	Rft1	overlapTSS	454		Yes
chr14	57506001	57507000	0.9924	Zmym2	genic	511		Yes
chr15	74502001	74503000	0.9924	Arc	genic	0		Yes
chr16	9994001	9995000	0.9924	Grin2a	genic	14		Yes
chr17	68046001	68047000	0.9924	Lama1	overlapTSS	395		Yes
chr19	8831001	8832000	0.9924	Nxf1	overlapTSS	407		Yes
chr2	61431001	61432000	0.9924	Tank	genic	14361		Yes
chr2	112295001	112296000	0.9924	2900064A13Rik	overlapTSS	153		Yes
chr2	120389001	120390000	0.9924	Zfp106	overlapTSS	457		Yes
chr3	51212001	51213000	0.9924	Ndufc1	overlapTSS	90		Yes
chr3	94247001	94248000	0.9924	Mrpl9	overlapTSS	239		Yes
chr4	102787001	102788000	0.9924	Wdr78	overlapTSS	159		Yes
chr4	136158001	136159000	0.9924	Kdm1a	overlapTSS	375		Yes
chr5	92391001	92392000	0.9924	Rchy1	overlapTSS	418		Yes
chr5	125870001	125871000	0.9924	Ubc	overlapTSS	383		Yes
chr6	117829001	117830000	0.9924	Zfp239	downstream	6217
chr7	50699001	50700000	0.9924	Etfb	overlapTSS	477		Yes
chr7	109416001	109417000	0.9924	Stim1	overlapTSS	319		Yes
chr7	116662001	116663000	0.9924	Rpl27a	overlapTSS	339		Yes
chr7	134920001	134921000	0.9924	Setd1a	overlapTSS	183		Yes
chr1	90173001	90174000	0.9923	Hjurp	genic	208		Yes
chr1	95651001	95652000	0.9923	Thap4	overlapTSS	356		Yes
chr1	177622001	177623000	0.9923	Opn3	overlapTSS	93		Yes
chr10	12728001	12729000	0.9923	Sf3b5	genic	12		Yes
chr11	77421001	77422000	0.9923	Taok1	overlapTSS	316		Yes
chr11	115885001	115886000	0.9923	H3f3b	genic	1775		Yes
chr12	106923001	106924000	0.9923	Atg2b	overlapTSS	450		Yes
chr17	31795001	31796000	0.9923	U2af1	overlapTSS	301		Yes
chr17	32925001	32926000	0.9923	Zfp871	upstream	509
chr18	12327001	12328000	0.9923	3110002H16Rik	overlapTSS	225		Yes
chr19	8972001	8973000	0.9923	Ints5	genic	370		Yes
chr19	57435001	57436000	0.9923	AC131756.1	overlapTSS	264		Yes
chr2	30808001	30809000	0.9923	Tor1b	overlapTSS	478		Yes
chr2	143836001	143837000	0.9923	Rrbp1	overlapTSS	1		Yes
chr4	133742001	133743000	0.9923	Ccdc21	genic	27		Yes
chr4	151413001	151414000	0.9923	Nol9	overlapTSS	429		Yes
chr4	151505001	151506000	0.9923	Espn	genic	10561		Yes
chr5	135485001	135486000	0.9923	Abhd11	overlapTSS	21		Yes
chr7	36432001	36433000	0.9923	Pdcd5	overlapTSS	460		Yes
chr7	91032001	91033000	0.9923	Mesdc1	overlapTSS	185		Yes
chr7	100022001	100023000	0.9923	4632434I11Rik	overlapTSS	277		Yes
chr7	100023001	100024000	0.9923	Prcp	overlapTSS	193		Yes
chr7	104845001	104846000	0.9923	AC151477.4	overlapTSS	52		Yes
chr7	108160001	108161000	0.9923	P2ry2	overlapTSS	495		Yes
chr7	148660001	148661000	0.9923	Polr2l	genic	31		Yes
chr8	125626001	125627000	0.9923	Galnt2	genic	1242622		Yes
chr9	99258001	99259000	0.9923	Esyt3	overlapTSS	51		Yes
chr1	169238001	169239000	0.9922	Tmco1	overlapTSS	130		Yes
chr1	182571001	182572000	0.9922	Lin9	overlapTSS	280		Yes
chr10	4541001	4542000	0.9922	Fbxo5	genic	60		Yes
chr10	75495001	75496000	0.9922	Zfp280b	overlapTSS	398		Yes
chr10	79100001	79101000	0.9922	Shc2	overlapTSS	480		Yes
chr11	74645001	74646000	0.9922	Mnt	genic	579
chr12	29360001	29361000	0.9922	Adi1	overlapTSS	95		Yes
chr12	55304001	55305000	0.9922	Egln3	overlapTSS	153		Yes
chr12	81793001	81794000	0.9922	RP24-388M1.2	overlapTSS	452		Yes
chr12	117519001	117520000	0.9922	Esyt2	overlapTSS	305		Yes
chr13	54676001	54677000	0.9922	Arl10	overlapTSS	375		Yes
chr15	85167001	85168000	0.9922	Atxn10	genic	191		Yes
chr16	17233001	17234000	0.9922	Hic2	overlapTSS	320		Yes
chr16	90221001	90222000	0.9922	Sod1	overlapTSS	38		Yes
chr17	6987001	6988000	0.9922	Ezr	overlapTSS	132		Yes
chr18	60934001	60935000	0.9922	Rps14	overlapTSS	163		Yes
chr3	145239001	145240000	0.9922	Znhit6	overlapTSS	199		Yes
chr4	141795001	141796000	0.9922	9030409G11Rik	overlapTSS	315		Yes
chr5	106129001	106130000	0.9922	Lrrc8d	genic	13		Yes
chr6	30125001	30126000	0.9922	mmu-mir-183	upstream	5264
chr7	36370001	36371000	0.9922	Rgs9bp	overlapTSS	238		Yes
chr8	74842001	74843000	0.9922	Klf2	overlapTSS	68		Yes
chr10	80927001	80928000	0.9921	Brunol5	genic	5029		Yes
chr12	86311001	86312000	0.9921	1110018G07Rik	overlapTSS	183		Yes
chr17	28759001	28760000	0.9921	Srpk1	overlapTSS	465		Yes
chr17	47028001	47029000	0.9921	Tbcc	genic	206		Yes
chr18	12394001	12395000	0.9921	Npc1	overlapTSS	91		Yes
chr19	9041001	9042000	0.9921	Eef1g	overlapTSS	469		Yes
chr2	25110001	25111000	0.9921	Ndor1	overlapTSS	66		Yes
chr2	29918001	29919000	0.9921	Set	genic	5103		Yes
chr3	96074001	96075000	0.9921	Hist2h2bb	genic	357
chr3	103083001	103084000	0.9921	Trim33	overlapTSS	215		Yes
chr5	145901001	145902000	0.9921	Pdap1	overlapTSS	106		Yes
chr7	31373001	31374000	0.9921	Wbp7	overlapTSS	255		Yes
chr8	24318001	24319000	0.9921	Agpat6	overlapTSS	167		Yes
chr8	108404001	108405000	0.9921	Edc4	overlapTSS	219		Yes
chr9	21564001	21565000	0.9921	Spc24	overlapTSS	267		Yes
chr9	50576001	50577000	0.9921	1110032A03Rik	overlapTSS	256		Yes
chrX	96331001	96332000	0.9921	Efnb1	overlapTSS	468		Yes
chrX	140752001	140753000	0.9921	Alg13	overlapTSS	354		Yes
chr10	60610001	60611000	0.992	Sgpl1	overlapTSS	391		Yes
chr11	30671001	30672000	0.992	Psme4	overlapTSS	274		Yes
chr11	106078001	106079000	0.992	Ddx42	overlapTSS	239		Yes
chr11	107050001	107051000	0.992	Nol11	overlapTSS	305		Yes
chr14	56262001	56263000	0.992	Tm9sf1	overlapTSS	357		Yes
chr15	98765001	98766000	0.992	Tuba1b	upstream	5
chr17	35258001	35259000	0.992	Csnk2b	overlapTSS	180		Yes
chr17	87152001	87153000	0.992	Epas1	upstream	482
chr19	6057001	6058000	0.992	Mrpl49	overlapTSS	242		Yes
chr19	6140001	6141000	0.992	Arl2	genic	140		Yes
chr19	6984001	6985000	0.992	Prdx5	overlapTSS	467		Yes
chr2	126533001	126534000	0.992	Usp8	overlapTSS	63		Yes
chr3	87946001	87947000	0.992	Mef2d	overlapTSS	293		Yes
chr4	11083001	11084000	0.992	Trp53inp1	overlapTSS	422		Yes
chr7	4610001	4611000	0.992	Saps1	overlapTSS	448		Yes
chr7	7251001	7252000	0.992	Clcn4-2	genic	222		Yes
chr7	107269001	107270000	0.992	Pold3	genic	75		Yes
chr8	14090001	14091000	0.992	Erich1	overlapTSS	300		Yes
chr8	73300001	73301000	0.992	Pik3r2	overlapTSS	388		Yes
chr8	97362001	97363000	0.992	Ciapin1	overlapTSS	257		Yes
chr8	112132001	112133000	0.992	Dhodh	overlapTSS	477		Yes
chr8	122364001	122365000	0.992	Cotl1	overlapTSS	443		Yes
chr9	57437001	57438000	0.992	Ulk3	overlapTSS	346		Yes
chr9	64188001	64189000	0.992	Dis3l	genic	95		Yes
chr9	111174001	111175000	0.992	Mlh1	overlapTSS	49		Yes
chr1	59030001	59031000	0.9919	Trak2	overlapTSS	273		Yes
chr1	157405001	157406000	0.9919	Acbd6	overlapTSS	249		Yes
chr10	121177001	121178000	0.9919	BC048403	genic	8		Yes
chr11	6191001	6192000	0.9919	Ogdh	overlapTSS	364		Yes
chr11	62271001	62272000	0.9919	Ncor1	overlapTSS	307		Yes
chr12	77356001	77357000	0.9919	Mthfd1	overlapTSS	394		Yes
chr13	30077001	30078000	0.9919	E2f3	overlapTSS	463		Yes
chr13	47201001	47202000	0.9919	Dek	overlapTSS	442		Yes
chr13	69750001	69751000	0.9919	Nsun2	genic	3346		Yes
chr14	63380001	63381000	0.9919	AC154861.1	genic	663
chr18	36033001	36034000	0.9919	Cxxc5	intergenic	11660
chr19	36993001	36994000	0.9919	Fgfbp3	genic	105		Yes
chr2	152987001	152988000	0.9919	Tm9sf4	overlapTSS	36		Yes
chr2	180191001	180192000	0.9919	Slco4a1	genic	51		Yes
chr3	35653001	35654000	0.9919	Atp11b	overlapTSS	55		Yes
chr3	100489001	100490000	0.9919	Man1a2	overlapTSS	425		Yes
chr4	140517001	140518000	0.9919	Sdhb	overlapTSS	117		Yes
chr4	147412001	147413000	0.9919	Clcn6	overlapTSS	70		Yes
chr5	114830001	114831000	0.9919	Kctd10	overlapTSS	476		Yes
chr5	122043001	122044000	0.9919	Aldh2	overlapTSS	167		Yes
chr6	70794001	70795000	0.9919	Eif2ak3	overlapTSS	491		Yes
chr6	91634001	91635000	0.9919	Slc6a6	overlapTSS	88		Yes
chr6	118405001	118406000	0.9919	Zfp248	overlapTSS	454		Yes
chr7	139508001	139509000	0.9919	Fgfr2	genic	806033		Yes
chr7	148414001	148415000	0.9919	Phrf1	overlapTSS	317		Yes
chr8	11007001	11008000	0.9919	Irs2	genic	430		Yes
chr8	83262001	83263000	0.9919	Smarca5	genic	396		Yes
chr8	87514001	87515000	0.9919	Hook2	overlapTSS	484		Yes
chr9	96019001	96020000	0.9919	Gk5	overlapTSS	219		Yes
chr1	136391001	136392000	0.9918	Rabif	overlapTSS	224		Yes
chr1	163807001	163808000	0.9918	AI848100	upstream	273
chr11	88725001	88726000	0.9918	Akap1	overlapTSS	30		Yes
chr11	117830001	117831000	0.9918	Socs3	overlapTSS	499		Yes
chr13	74074001	74075000	0.9918	Trip13	genic	173		Yes
chr13	93300001	93301000	0.9918	Zfyve16	overlapTSS	177		Yes
chr14	62267001	62268000	0.9918	AC154660.1	genic	33199		Yes
chr14	123382001	123383000	0.9918	Tmtc4	overlapTSS	495		Yes
chr15	38230001	38231000	0.9918	Klf10	overlapTSS	460		Yes
chr18	38114001	38115000	0.9918	Hdac3	overlapTSS	358		Yes
chr19	41557001	41558000	0.9918	Lcor	overlapTSS	126		Yes
chr2	90420001	90421000	0.9918	Ptprj	overlapTSS	246		Yes
chr2	151931001	151932000	0.9918	Srxn1	overlapTSS	251		Yes
chr3	88753001	88754000	0.9918	Dap3	genic	282		Yes
chr4	116230001	116231000	0.9918	Gpbp1l1	overlapTSS	262		Yes
chr5	25211001	25212000	0.9918	Xrcc2	overlapTSS	357		Yes
chr5	128097001	128098000	0.9918	Slc15a4	overlapTSS	214		Yes
chr7	25757001	25758000	0.9918	Rabac1	overlapTSS	295		Yes
chr7	28954001	28955000	0.9918	Fbl	overlapTSS	235		Yes
chr7	96487001	96488000	0.9918	Tmem135	overlapTSS	296		Yes
chr7	125272001	125273000	0.9918	Arl6ip1	genic	90		Yes
chr8	81033001	81034000	0.9918	Slc10a7	overlapTSS	266		Yes
chr8	107813001	107814000	0.9918	4931428F04Rik	overlapTSS	362		Yes
chr9	20449001	20450000	0.9918	Fbxl12	overlapTSS	190		Yes
chr1	135027001	135028000	0.9917	Ppp1r15b	overlapTSS	280		Yes
chr1	136453001	136454000	0.9917	Kdm5b	upstream	2748
chr10	79516001	79517000	0.9917	Gpx4	genic	2184		Yes
chr12	86560001	86561000	0.9917	Eif2b2	overlapTSS	430		Yes
chr13	53472001	53473000	0.9917	Sptlc1	overlapTSS	267		Yes
chr13	98011001	98012000	0.9917	Enc1	overlapTSS	59		Yes
chr14	57021001	57022000	0.9917	Rnf17	overlapTSS	466		Yes
chr15	12047001	12048000	0.9917	Zfr	overlapTSS	414		Yes
chr15	58913001	58914000	0.9917	Mtss1	overlapTSS	456		Yes
chr16	20651001	20652000	0.9917	Psmd2	overlapTSS	223		Yes
chr16	22266001	22267000	0.9917	Tra2b	overlapTSS	77		Yes
chr2	151368001	151369000	0.9917	RP23-419G21.6	overlapTSS	83		Yes
chr2	151969001	151970000	0.9917	Tcf15	overlapTSS	296		Yes
chr3	137581001	137582000	0.9917	Dnajb14	downstream	1480
chr7	19735001	19736000	0.9917	Snrpd2	overlapTSS	70		Yes
chr7	72838001	72839000	0.9917	Tm2d3	genic	1946		Yes
chr7	87259001	87260000	0.9917	Idh2	genic	278
chr7	135441001	135442000	0.9917	BC017158	overlapTSS	316		Yes
chr7	151656001	151657000	0.9917	Cttn	overlapTSS	350		Yes
chr9	57110001	57111000	0.9917	2016-09-15	overlapTSS	381		Yes
chr9	100543001	100544000	0.9917	Stag1	genic	44784		Yes
chr1	121422001	121423000	0.9916	AC132393.1	overlapTSS	64
chr10	79144001	79145000	0.9916	Cdc34	overlapTSS	60		Yes
chr11	66866001	66867000	0.9916	2310004I24Rik	overlapTSS	95		Yes
chr12	4824001	4825000	0.9916	0610009D07Rik	overlapTSS	413		Yes
chr12	60167001	60168000	0.9916	Pnn	overlapTSS	94		Yes
chr13	74487001	74488000	0.9916	Sdha	overlapTSS	272		Yes
chr14	28242001	28243000	0.9916	D14Abb1e	overlapTSS	32		Yes
chr15	72891001	72892000	0.9916	Trappc9	overlapTSS	366		Yes
chr16	17452001	17453000	0.9916	Crkl	overlapTSS	79		Yes
chr18	24179001	24180000	0.9916	Zfp191	overlapTSS	310		Yes
chr19	7343001	7344000	0.9916	Rcor2	genic	634		Yes
chr2	152840001	152841000	0.9916	Pdrg1	genic	163		Yes
chr2	179991001	179992000	0.9916	Rps21	upstream	82
chr3	51288001	51289000	0.9916	AC105966.2	genic	3230		Yes
chr3	84386001	84387000	0.9916	Arfip1	overlapTSS	455		Yes
chr4	3762001	3763000	0.9916	Rps20	overlapTSS	188		Yes
chr4	40704001	40705000	0.9916	Smu1	overlapTSS	44		Yes
chr4	53644001	53645000	0.9916	Fsd1l	overlapTSS	342		Yes
chr4	150482001	150483000	0.9916	Camta1	genic	48367		Yes
chr5	34278001	34279000	0.9916	Whsc2	genic	62		Yes
chr5	114577001	114578000	0.9916	Alkbh2	genic	185		Yes
chr6	29718001	29719000	0.9916	Ahcyl2	overlapTSS	442		Yes
chr7	13507001	13508000	0.9916	Rps5	overlapTSS	361		Yes
chr7	51501001	51502000	0.9916	2410002F23Rik	upstream	92
chr7	87065001	87066000	0.9916	Ap3s2	overlapTSS	486		Yes
chr7	133942001	133943000	0.9916	Aldoa	overlapTSS	232		Yes
chr8	4493001	4494000	0.9916	Lass4	overlapTSS	452		Yes
chr8	33119001	33120000	0.9916	Nrg1	overlapTSS	419		Yes
chr8	83538001	83539000	0.9916	Usp38	overlapTSS	195		Yes
chr9	50467001	50468000	0.9916	Dlat	overlapTSS	115		Yes
chr1	75207001	75208000	0.9915	Glb1l	overlapTSS	352		Yes
chr10	98377001	98378000	0.9915	Atp2b1	overlapTSS	196		Yes
chr11	51502001	51503000	0.9915	0610009B22Rik	overlapTSS	375		Yes
chr11	88017001	88018000	0.9915	Mrps23	overlapTSS	110		Yes
chr11	101488001	101489000	0.9915	Rdm1	overlapTSS	491		Yes
chr11	120657001	120658000	0.9915	Dus1l	overlapTSS	283		Yes
chr13	24923001	24924000	0.9915	Acot13	overlapTSS	385		Yes
chr13	54789001	54790000	0.9915	Rnf44	overlapTSS	454		Yes
chr14	25064001	25065000	0.9915	Dlg5	genic	142		Yes
chr14	60244001	60245000	0.9915	Shisa2	overlapTSS	144		Yes
chr16	8830001	8831000	0.9915	1810013L24Rik	overlapTSS	193		Yes
chr16	94534001	94535000	0.9915	Ripply3	intergenic	15027
chr19	5799001	5800000	0.9915	Scyl1	intergenic	27600
chr2	167906001	167907000	0.9915	Pard6b	overlapTSS	496		Yes
chr2	179711001	179712000	0.9915	Taf4a	overlapTSS	350		Yes
chr3	28680001	28681000	0.9915	Eif5a2	overlapTSS	232		Yes
chr4	137951001	137952000	0.9915	Fam43b	genic	443		Yes
chr5	77739001	77740000	0.9915	2610024G14Rik	overlapTSS	108		Yes
chr5	135422001	135423000	0.9915	Cldn4	overlapTSS	18		Yes
chr6	140572001	140573000	0.9915	Aebp2	genic	1031		Yes
chr7	17200001	17201000	0.9915	Grlf1	overlapTSS	341		Yes
chr7	28043001	28044000	0.9915	Adck4	genic	3271		Yes
chr7	135110001	135111000	0.9915	Fus	overlapTSS	29		Yes
chr8	35040001	35041000	0.9915	Rbpms	overlapTSS	312		Yes
chr8	72876001	72877000	0.9915	Upf1	genic	178		Yes
chr8	72963001	72964000	0.9915	Crtc1	overlapTSS	477		Yes
chr8	107792001	107793000	0.9915	Fbxl8	genic	226		Yes
chr9	44215001	44216000	0.9915	Trappc4	overlapTSS	369		Yes
chr9	106270001	106271000	0.9915	Dusp7	overlapTSS	37		Yes
chr11	29593001	29594000	0.9914	Rtn4	genic	54		Yes
chr11	69484001	69485000	0.9914	Eif4a1	genic	819		Yes
chr11	115675001	115676000	0.9914	Tsen54	upstream	38
chr11	119804001	119805000	0.9914	RP24-225K18.6	overlapTSS	11		Yes
chr12	104480001	104481000	0.9914	Prima1	overlapTSS	355		Yes
chr14	33015001	33016000	0.9914	AC154532.2	overlapTSS	12		Yes
chr14	55173001	55174000	0.9914	Haus4	overlapTSS	164		Yes
chr14	103745001	103746000	0.9914	Mycbp2	overlapTSS	365		Yes
chr15	79489001	79490000	0.9914	4933432B09Rik	overlapTSS	178		Yes
chr16	35363001	35364000	0.9914	Sec22a	genic	4		Yes
chr17	27771001	27772000	0.9914	Rps10	genic	221		Yes
chr17	46811001	46812000	0.9914	CT030702.2	genic	150170		Yes
chr18	34490001	34491000	0.9914	Srp19	overlapTSS	499		Yes
chr18	36079001	36080000	0.9914	AC141471.1	intergenic	32478
chr18	36839001	36840000	0.9914	Apbb3	overlapTSS	19		Yes
chr2	19579001	19580000	0.9914	Otud1	overlapTSS	378		Yes
chr2	104689001	104690000	0.9914	Prrg4	genic	33		Yes
chr2	130732001	130733000	0.9914	4930402H24Rik	overlapTSS	141		Yes
chr3	79433001	79434000	0.9914	4930579G24Rik	genic	0		Yes
chr3	90280001	90281000	0.9914	Ilf2	overlapTSS	68		Yes
chr4	40215001	40216000	0.9914	Topors	genic	883		Yes
chr6	34860001	34861000	0.9914	Wdr91	overlapTSS	124		Yes
chr6	126889001	126890000	0.9914	Rad51ap1	overlapTSS	395		Yes
chr7	88490001	88491000	0.9914	Rps17	overlapTSS	139		Yes
chr7	134622001	134623000	0.9914	Prr14	downstream	1728
chr8	48374001	48375000	0.9914	Stox2	genic	62702		Yes
chr9	14849001	14850000	0.9914	Panx1	overlapTSS	96		Yes
chr9	21350001	21351000	0.9914	AB124611	downstream	226
chr9	121186001	121187000	0.9914	Ulk4	overlapTSS	289		Yes
chr10	80820001	80821000	0.9913	F630110N24Rik	overlapTSS	235		Yes
chr10	121534001	121535000	0.9913	Tmem5	overlapTSS	426		Yes
chr11	55283001	55284000	0.9913	G3bp1	genic	2340		Yes
chr11	60745001	60746000	0.9913	Gtlf3a	overlapTSS	368		Yes
chr12	85029001	85030000	0.9913	Psen1	overlapTSS	151		Yes
chr13	99032001	99033000	0.9913	Utp15	overlapTSS	53		Yes
chr15	84062001	84063000	0.9913	Parvb	overlapTSS	472		Yes
chr15	100382001	100383000	0.9913	Tcfcp2	overlapTSS	438		Yes
chr17	27772001	27773000	0.9913	Rps10	overlapTSS	220		Yes
chr18	67959001	67960000	0.9913	AC108434.1	overlapTSS	401		Yes
chr19	5802001	5803000	0.9913	Scyl1	intergenic	30600
chr19	32462001	32463000	0.9913	Sgms1	genic	2		Yes
chr2	144381001	144382000	0.9913	Sec23b	overlapTSS	35		Yes
chr2	146047001	146048000	0.9913	Insm1	overlapTSS	153		Yes
chr4	40918001	40919000	0.9913	Nfx1	genic	62		Yes
chr4	117587001	117588000	0.9913	Ipo13	overlapTSS	396		Yes
chr5	25005001	25006000	0.9913	Mll3	upstream	400
chr5	130555001	130556000	0.9913	Tpst1	genic	5805		Yes
chr6	30459001	30460000	0.9913	Tmem209	overlapTSS	296		Yes
chr6	148160001	148161000	0.9913	Ergic2	overlapTSS	104		Yes
chr7	20094001	20095000	0.9913	Trappc6a	overlapTSS	18		Yes
chr8	4324001	4325000	0.9913	Elavl1	overlapTSS	94		Yes
chr8	13338001	13339000	0.9913	Tfdp1	overlapTSS	194		Yes
chr8	36028001	36029000	0.9913	Tnks	overlapTSS	256		Yes
chr8	83403001	83404000	0.9913	Gab1	genic	395		Yes
chr8	87396001	87397000	0.9913	Syce2	overlapTSS	9		Yes
chr8	126001001	126002000	0.9913	Galnt2	genic	867622		Yes
chr9	44690001	44691000	0.9913	Mll1	upstream	622
chr9	70504001	70505000	0.9913	Fam63b	overlapTSS	19		Yes
chr9	106367001	106368000	0.9913	Pcbp4	downstream	661
chr9	110310001	110311000	0.9913	Ptpn23	overlapTSS	286		Yes
chr1	158869001	158870000	0.9912	Ralgps2	overlapTSS	336		Yes
chr1	167124001	167125000	0.9912	Sft2d2	overlapTSS	450		Yes
chr10	77647001	77648000	0.9912	Pwp2	overlapTSS	140		Yes
chr10	80024001	80025000	0.9912	Rexo1	overlapTSS	272		Yes
chr11	105898001	105899000	0.9912	Dcaf7	overlapTSS	185		Yes
chr14	65059001	65060000	0.9912	Msra	genic	14740		Yes
chr15	58765001	58766000	0.9912	Tatdn1	overlapTSS	284		Yes
chr15	84753001	84754000	0.9912	Nup50	overlapTSS	177		Yes
chr16	72663001	72664000	0.9912	Robo1	overlapTSS	393		Yes
chr18	36838001	36839000	0.9912	Apbb3	genic	20		Yes
chr2	69560001	69561000	0.9912	Ppig	overlapTSS	398		Yes
chr2	130493001	130494000	0.9912	Itpa	overlapTSS	345		Yes
chr3	83570001	83571000	0.9912	Sfrp2	overlapTSS	242		Yes
chr4	5571001	5572000	0.9912	Fam110b	overlapTSS	236		Yes
chr4	48292001	48293000	0.9912	Erp44	overlapTSS	429		Yes
chr4	116883001	116884000	0.9912	U5	genic	436		Yes
chr4	131429001	131430000	0.9912	Sfrs4	overlapTSS	468		Yes
chr5	22939001	22940000	0.9912	BC050254	overlapTSS	203		Yes
chr6	87801001	87802000	0.9912	Cnbp	overlapTSS	99		Yes
chr8	72608001	72609000	0.9912	Hapln4	genic	573		Yes
chr8	119467001	119468000	0.9912	Atmin	overlapTSS	307		Yes
chr9	45178001	45179000	0.9912	Fxyd6	overlapTSS	478		Yes
chr9	54711001	54712000	0.9912	Ireb2	overlapTSS	404		Yes
chrX	83437001	83438000	0.9912	Nr0b1	overlapTSS	102		Yes
chr10	88194001	88195000	0.9911	Arl1	overlapTSS	110		Yes
chr10	88289001	88290000	0.9911	Utp20	overlapTSS	394		Yes
chr11	4998001	4999000	0.9911	Ewsr1	genic	269		Yes
chr11	74710001	74711000	0.9911	Sgsm2	overlapTSS	438		Yes
chr11	76759001	76760000	0.9911	Blmh	overlapTSS	5		Yes
chr11	94491001	94492000	0.9911	Lrrc59	overlapTSS	80		Yes
chr11	103815001	103816000	0.9911	Nsf	overlapTSS	369		Yes
chr13	21874001	21875000	0.9911	Hist1h3i	genic	171		Yes
chr16	20097001	20098000	0.9911	Klhl24	overlapTSS	373		Yes
chr17	35974001	35975000	0.9911	Tubb5	genic	251		Yes
chr17	46384001	46385000	0.9911	Polr1c	genic	3		Yes
chr17	56219001	56220000	0.9911	Hdgfrp2	overlapTSS	79		Yes
chr18	67934001	67935000	0.9911	Seh1l	overlapTSS	470		Yes
chr2	121115001	121116000	0.9911	Mtap1a	overlapTSS	335		Yes
chr4	46402001	46403000	0.9911	5830415F09Rik	overlapTSS	289		Yes
chr4	57969001	57970000	0.9911	Txn1	overlapTSS	282		Yes
chr4	123020001	123021000	0.9911	Bmp8a	overlapTSS	45		Yes
chr5	30400001	30401000	0.9911	Tyms	overlapTSS	120		Yes
chr5	52581001	52582000	0.9911	Dhx15	overlapTSS	242		Yes
chr5	110792001	110793000	0.9911	Fbrsl1	genic	1228		Yes
chr6	83051001	83052000	0.9911	Ccdc142	overlapTSS	389		Yes
chr7	4088001	4089000	0.9911	Ttyh1	genic	307		Yes
chr7	4982001	4983000	0.9911	6430526N21Rik	genic	1740		Yes
chr7	5012001	5013000	0.9911	Ccdc106	genic	383		Yes
chr8	73397001	73398000	0.9911	Ccdc124	overlapTSS	388		Yes
chr8	74012001	74013000	0.9911	Gtpbp3	overlapTSS	1		Yes
chr8	75016001	75017000	0.9911	Slc35e1	overlapTSS	487		Yes
chr8	87823001	87824000	0.9911	Vps35	overlapTSS	414		Yes
chr8	106864001	106865000	0.9911	Cmtm3	overlapTSS	360		Yes
chr9	34924001	34925000	0.9911	St3gal4	overlapTSS	394		Yes
chr9	65044001	65045000	0.9911	U5	genic	378		Yes
chr9	65477001	65478000	0.9911	Rbpms2	upstream	366
chr9	106073001	106074000	0.9911	Wdr82	overlapTSS	259		Yes
chr10	12912001	12913000	0.991	Ltv1	overlapTSS	57		Yes
chr11	69572001	69573000	0.991	Polr2a	overlapTSS	138		Yes
chr11	70513001	70514000	0.991	Inca1	overlapTSS	343		Yes
chr11	72421001	72422000	0.991	Ube2g1	genic	216		Yes
chr13	29045001	29046000	0.991	Sox4	overlapTSS	418		Yes
chr13	36209001	36210000	0.991	Lyrm4	overlapTSS	123		Yes
chr17	26005001	26006000	0.991	Fam195a	overlapTSS	319		Yes
chr19	14672001	14673000	0.991	Tle4	overlapTSS	472		Yes
chr19	45005001	45006000	0.991	Fam178a	overlapTSS	391		Yes
chr2	105239001	105240000	0.991	Rcn1	overlapTSS	475		Yes
chr2	129626001	129627000	0.991	Stk35	overlapTSS	296		Yes
chr2	152240001	152241000	0.991	Zcchc3	overlapTSS	237		Yes
chr3	40886001	40887000	0.991	Pgrmc2	overlapTSS	32		Yes
chr3	51145001	51146000	0.991	Elf2	upstream	421
chr4	44085001	44086000	0.991	Gne	genic	11049		Yes
chr4	133801001	133802000	0.991	Zfp593	overlapTSS	493		Yes
chr5	46061001	46062000	0.991	Ncapg	overlapTSS	160		Yes
chr7	31207001	31208000	0.991	Nfkbid	genic	250		Yes
chr7	52241001	52242000	0.991	Prmt1	overlapTSS	138		Yes
chr7	109082001	109083000	0.991	Lrrc51	overlapTSS	381		Yes
chr7	123477001	123478000	0.991	Gm10589	overlapTSS	224		Yes
chr8	114167001	114168000	0.991	Zfp1	overlapTSS	433		Yes
chr8	125000001	125001000	0.991	Galnt2	genic	1868622		Yes
chr9	40222001	40223000	0.991	Gramd1b	genic	115968
chr9	44575001	44576000	0.991	Arcn1	overlapTSS	72		Yes
chr9	58160001	58161000	0.991	Loxl1	overlapTSS	7		Yes
chr9	83728001	83729000	0.991	Bckdhb	genic	45949		Yes
chr1	38186001	38187000	0.9909	Rev1	overlapTSS	493		Yes
chr10	114688001	114689000	0.9909	Tbc1d15	overlapTSS	477		Yes
chr11	62270001	62271000	0.9909	Ncor1	overlapTSS	166		Yes
chr13	21271001	21272000	0.9909	Trim27	overlapTSS	285		Yes
chr13	49283001	49284000	0.9909	Ninj1	genic	147		Yes
chr15	76369001	76370000	0.9909	Fbxl6	overlapTSS	164		Yes
chr15	79801001	79802000	0.9909	Cbx7	overlapTSS	451		Yes
chr17	15701001	15702000	0.9909	Prdm9	overlapTSS	303		Yes
chr18	49992001	49993000	0.9909	Dmxl1	overlapTSS	333		Yes
chr19	4510001	4511000	0.9909	Pcx	overlapTSS	478		Yes
chr19	10057001	10058000	0.9909	Fth1	overlapTSS	193		Yes
chr19	10463001	10464000	0.9909	Syt7	overlapTSS	27		Yes
chr2	17986001	17987000	0.9909	Mllt10	genic	9103		Yes
chr2	19580001	19581000	0.9909	Otud1	genic	622		Yes
chr2	71711001	71712000	0.9909	Pdk1	overlapTSS	280		Yes
chr2	164737001	164738000	0.9909	Zfp335	overlapTSS	256		Yes
chr3	30501001	30502000	0.9909	Mynn	overlapTSS	8		Yes
chr4	41082001	41083000	0.9909	Ube2r2	overlapTSS	224		Yes
chr4	57795001	57796000	0.9909	Palm2-Akap2	genic	113854		Yes
chr4	116136001	116137000	0.9909	Mast2	overlapTSS	355		Yes
chr4	118293001	118294000	0.9909	Wdr65	overlapTSS	9		Yes
chr4	132019001	132020000	0.9909	Med18	overlapTSS	164		Yes
chr4	132091001	132092000	0.9909	Dnajc8	overlapTSS	464		Yes
chr8	86479001	86480000	0.9909	Asf1b	overlapTSS	405		Yes
chr9	20702001	20703000	0.9909	Eif3g	genic	36		Yes
chr9	44542001	44543000	0.9909	Phldb1	genic	281
chr9	119231001	119232000	0.9909	Oxsr1	overlapTSS	455		Yes
chr1	193399001	193400000	0.9908	Dtl	overlapTSS	412		Yes
chr10	79316001	79317000	0.9908	Ptbp1	upstream	350
[truncated: 63,536 more rows]
