# Supplementary material for: Enhancer identification in mouse embryonic stem cells using integrative modeling of chromatin and genomic features
Source: BMC Genomics. 2012 Apr 26;13:152. doi: 10.1186/1471-2164-13-152 (PMC3406964; doi:10.1186/1471-2164-13-152)
Supplement: Additional file 10 — Table S2. Features found at predicted enhancer and promoter-like candidates. The numbers of predicted Enh and PrL regions that overlapped with the indicated features are shown. Both the full set of predictions and the probability >0.8 set are shown as well as the overlaps with the unknown regions. P300, H3K4me1 and H3K27ac data are from Creyghton et al. 2010, CHD7 data is from Schnetz et al. 2010. * Data not shown as peaks overlapping TSS were removed from Creyghton et al. 2010 data and PrL frequently overlap TSS. Transcription factor peaks includes: KLF4, STAT3, SMAD1, E2F1, TFCP2L1, ZFX, and ESRRB ChIP-Seq data from mouse ES cells. LincRNA (large intergenic non-coding RNA). [file 1471-2164-13-152-S10.xlsx]

## Sheet: Sheet1
	Total number						Percentage
Feature	Enh (>0.8)	Enh (all)	PrL (>0.8)	PrL (all)	Unk (30k)	Unk (all)	Enh (>0.8)	Enh (all)	PrL (>0.8)	PrL (all)	Unk (30k)	Unk (all)
Total number	1277	19200	21581	67672	30000	2567872	100	100	100	100	100	100
Average distance to TSS (bps)	33626	30326	2757	10764	1335063	157671	N/A	N/A	N/A	N/A	N/A	N/A
Overlap to TSS	9	128	9805	12512	0	28010	0.704777	0.666667	45.4335	18.4892	0	1.09079
Overlap to LincRNA	22	135	233	501	0	1739	1.72279	0.703125	1.07965	0.740336	0	0.0677214
Overlap with transcription factor peaks	1065	7367	13311	25302	0	37349	83.3986	38.3698	61.6793	37.3892	0	1.45447
Overlap with p300	1093	7627	*	*	0	9021	85.5912	39.724	*	*	0	0.351303
Overlap with H3K4me1	733	8937	*	*	0	38298	57.4002	46.5469	*	*	0	1.49143
Overlap with H3K27ac	559	5647	*	*	0	18690	43.7745	29.4115	*	*	0	0.72784
Overlap with CHD7	770	4945	2049	6618	0	5220	60.2976	25.7552	9.49446	9.77952	0	0.203281
Overlap with p300, H3K4me1, H3K27ac or CHD7	1209	13221	*	*	0	54678	94.675	68.8594	*	*	0	2.12931
